# Supplementary material for: Comparative metabolomic study of fungal foliar endophytes and their long-lived host Astrocaryum sciophilum: a model for exploring the chemodiversity of host-microbe interactions
Source: Front Plant Sci. 2023 Dec 19;14:1278745. doi: 10.3389/fpls.2023.1278745 (PMC10768666; doi:10.3389/fpls.2023.1278745)
Supplement: Supplementary file 2 [file DataSheet_2.xlsx]

## Sheet: cl127_DAG
N°cluster/slide	N°feature/slide	Feature ID	Cluster ID	Shared ?		RT (min)	m/z		Exact mass (top3)	Molecular formula (top3)	Molecule name ?	Score initial (top3)	Score final (top3)	lowest matched taxon (top3)	Inchi (top3)	CANOPUS annotation						Classyfire		Npclassifier (top3)			Npconsensus			Shared name	Sirius				GNPS
				Fungi	Plant		[M+H]+	[M–H]–								Pathway	PathwayProbability	Superclass	SuperclassProbability	Class	ClassProbability	Prediction	Probability	Pathway	Superclass	Class	Pathway	Superclass	Class		MF	Adduct	InChi	Name	Adduct	Library match	InChi	Library n°
Figure 7 _ C1		47039	127			4.68516	430.316									Fatty acids	0.997711	Glycerolipids	0.977963	Monoacylglycerols	0.345942	Fatty acid esters	0.604123				Terpenoids	Diterpenoids	Triacylglycerols	47039
		51407				3.41715	344.244									Fatty acids	0.966627	Glycerolipids	0.651051		0	Glycerolipids	0.671541							51407
		30623				7.25321	650.537									Fatty acids	0.999999	Glycerolipids	0.999992	Diacylglycerols	0.984673	Lineolic acids and derivatives	0.988986							30623
		13488				6.88366	646.505									Fatty acids	0.999999	Glycerolipids	0.998669	Diacylglycerols	0.647639	Sphingolipids	0.787964							13488
		55848				6.41701	808.557																							55848
		49715				6.1117	514.411									Fatty acids	0.999991	Glycerolipids	0.999956	Diacylglycerols	0.993346	Lineolic acids and derivatives	0.959249							49715
		13489		1.34181	98.6582	7.10941	648.521									Fatty acids	0.999998	Glycerolipids	0.999983	Diacylglycerols	0.990162	Lineolic acids and derivatives	0.971373							13489
	n5	1100		18.3104	81.6896	7.26882	650.537	[M+FA-H]- 677.50	[M+NH4]+ of 632.50	C39H68O6	TAG (Sirius)					Fatty acids	0.999999	Glycerolipids	0.999989	Diacylglycerols	0.982724	Lineolic acids and derivatives	0.98918							1100	C39H68O6 (Top2)	[M + H3N + H]+	InChI=1S/C39H68O6/c1-4-6-8-10-12-14-16-18-19-21-23-25-27-29-31-33-39(42)45-37(34-43-36(3)40)35-44-38(41)32-30-28-26-24-22-20-17-15-13-11-9-7-5-2/h6,8,12,14,18-19,37H,4-5,7,9-11,13,15-17,20-35H2,1-3H3
	n1	14442				5.72853	412.307		[M+NH4]+ of 394.27	C23H38O5	MAG (Sirius)					Fatty acids	0.99981	Glycerolipids	0.999515	Diacylglycerols	0.877828	Lineolic acids and derivatives	0.6934							14442	C23H38O5	[M + H3N + H]+	InChI=1S/C23H38O5/c1-2-3-12-15-21-22(28-21)16-13-10-8-6-4-5-7-9-11-14-17-23(26)27-20(18-24)19-25/h4,6-7,9-10,13,20-22,24-25H,2-3,5,8,11-12,14-19H2,1H3
		47016				4.66132	412.306									Fatty acids	0.996119	Glycerolipids	0.997571	Diacylglycerols	0.666434	1,2-diacylglycerols	0.576478							47016
		35718				4.67609	395.279		394.271924316|394.271924316|394.271924316	C23H38O5|C23H38O5|C23H38O5		0.20243478|0.27448806|0.25349885	7.2024345|4.274488|4.253499	['Streptophyta']|['Eukaryota']|['Eukaryota']	InChI=1S/C23H38O5/c1-15-19(25)12-23(4)18(14-27-16(2)24)7-6-8-20(23)22(15,3)10-9-17-11-21(26-5)28-13-17/h7,15,17,19-21,25H,6,8-14H2,1-5H3/t15-,17+,19-,20-,21-,22+,23+/m1/s1|InChI=1S/C23H38O5/c1-15(11-21(27)28-14-18(25)13-24)9-10-22(4)17(3)19(26)12-23(5)16(2)7-6-8-20(22)23/h7,11,17-20,24-26H,6,8-10,12-14H2,1-5H3/b15-11-|InChI=1S/C23H38O5/c1-15(11-21(27)28-18(13-24)14-25)9-10-22(4)17(3)19(26)12-23(5…	Fatty acids	0.99948	Glycerolipids	0.998969	Diacylglycerols	0.608959	Lineolic acids and derivatives	0.623883	Terpenoids|Terpenoids|Terpenoids	Diterpenoids|Diterpenoids|Diterpenoids	Colensane and Clerodane diterpenoids|Colensane and Clerodane diterpenoids|Colensane and Clerodane diterpenoids				35718
		30622				7.0619	648.521									Fatty acids	0.999999	Glycerolipids	0.999991	Diacylglycerols	0.994016	Lineolic acids and derivatives	0.969023							30622
		35827				5.03789	540.39									Fatty acids	0.999637	Glycerolipids	0.999197	Triacylglycerols	0.390738	Triacylglycerols	0.597056							35827
		35963				6.89126	611.467		610.459725084|610.461062476|610.461062476	C39H62O5|C40H58N4O|C40H58N4O		0.6330872|0.6888773|0.6241209	4.633087|0.6888773|0.6241209	['Streptophyta']|nan|nan	InChI=1S/C39H62O5/c1-4-6-8-10-12-14-16-18-20-22-24-26-31-28-32(40)29-34(41)37(31)38-33(39(43)36(44-3)30-35(38)42)27-25-23-21-19-17-15-13-11-9-7-5-2/h28-30,40-41H,4-27H2,1-3H3|InChI=1S/C40H58N4O/c1-4-6-8-9-10-11-12-13-17-22-31-25-26-35(42-31)38(40-37(45-3)29-36(44-40)34-24-19-27-41-34)39-33-28-32(43-39)23-18-15-14-16-21-30(33)20-7-5-2/h19,24-30,41,43-44H,4-18,20-23H2,1-3H3|InChI=1S/C40H58N4O/c1-4-…	Fatty acids	0.999999	Glycerolipids	0.999996	Diacylglycerols	0.99977	Lineolic acids and derivatives	0.772702	Polyketides|Alkaloids|Alkaloids|nan	Aromatic polyketides||Proline alkaloids|nan	Catechols with side chains||Prodigiosins|nan				35963
		37291				7.32315	624.52	[M+FA-H]- 651.4860			1,3-di(octanoyloxy)propan-2-yl octadeca-9,12-dienoate					Fatty acids	0.999991	Glycerolipids	0.999994	Diacylglycerols	0.99974	1,2-diacylglycerols	0.909169							37291	C37H66O6	[M + H3N + H]+	InChI=1S/C37H66O6/c1-4-7-10-13-14-15-16-17-18-19-20-21-22-25-28-31-37(40)43-34(32-41-35(38)29-26-23-11-8-5-2)33-42-36(39)30-27-24-12-9-6-3/h14-15,17-18,34H,4-13,16,19-33H2,1-3H3	1,3-di(octanoyloxy)propan-2-yl octadeca-9,12-dienoate										[M+FA-H] 651.4860@7,30	in MPLC20b
		35204				7.35425	615.499		614.491	C39H66O5	Diacylglycerol(18:4n3/18:1n9)	0.581385	4.58138	['Streptophyta']	InChI=1S/C39H66O5/c1-3-5-7-9-11-13-15-17-19-21-23-25-27-29-31-33-38(41)43-35-37(40)36-44-39(42)34-32-30-28-26-24-22-20-18-16-14-12-10-8-6-4-2/h17,19,37,40H,3-7,9,11,13,15-16,18,20-36H2,1-2H3/b19-17-	Fatty acids	1	Glycerolipids	0.999998	Diacylglycerols	0.999979	Lineolic acids and derivatives	0.822729	Fatty acids	Glycerolipids	Triacylglycerols				35204	C39H66O5	[M + H]+	InChI=1S/C39H66O5/c1-3-5-7-9-11-13-15-17-19-21-23-25-27-29-31-33-38(41)43-36-37(35-40)44-39(42)34-32-30-28-26-24-22-20-18-16-14-12-10-8-6-4-2/h5,7,11,13,17-20,23,25,37,40H,3-4,6,8-10,12,14-16,21-22,24,26-36H2,1-2H3	Diacylglycerol(18:4n3/18:1n9)
		7535				4.15101	335.259		302.2245802|302.2245802|302.2245802|334.250794948|334.250794948	C20H30O2|C20H30O2|C20H30O2|C21H34O3|C21H34O3		0.0|0.0|0.0|0.5147016|0.4697322	8.0|8.0|8.0|7.514702|7.4697323	['Arecaceae']|['Arecaceae']|['Arecaceae']|['Streptophyta']|['Streptophyta']	InChI=1S/C20H30O2/c1-13(2)14-6-8-16-15(12-14)7-9-17-19(16,3)10-5-11-20(17,4)18(21)22/h7,12-13,16-17H,5-6,8-11H2,1-4H3,(H,21,22)/t16-,17+,19+,20+/m0/s1|InChI=1S/C20H30O2/c1-5-18(2)12-9-15-14(13-18)7-8-16-19(15,3)10-6-11-20(16,4)17(21)22/h5,13,15-16H,1,6-12H2,2-4H3,(H,21,22)/t15-,16+,18-,19+,20+/m0/s1|InChI=1S/C20H30O2/c1-5-18(2)12-9-15-14(13-18)7-8-16-19(15,3)10-6-11-20(16,4)17(21)22/h5,7,15-16H,1…	Fatty acids	0.999926	Glycerolipids	0.99937	Monoacylglycerols	0.900427	Lineolic acids and derivatives	0.802838	Terpenoids|Terpenoids|Terpenoids|Terpenoids|Terpenoids	Diterpenoids|Diterpenoids|Diterpenoids|Diterpenoids|Diterpenoids	Abietane diterpenoids|Pimarane and Isopimarane diterpenoids|Pimarane and Isopimarane diterpenoids|Colensane and Clerodane diterpenoids|Colensane and Clerodane diterpenoids				7535					M+H-H2O	Spectral Match to Monolinolenin (9c,12c,15c) from NIST14	nan	CCMSLIB00003134579
		48745				4.69719	412.305									Fatty acids	0.999702	Glycerolipids	0.998982	Diacylglycerols	0.547608	Lineolic acids and derivatives	0.777954							48745
	n3	19500		2.70729	97.2927	7.10866	613.484	[M+FA-H]- 657.46	612.475	C39H64O5|C40H60N4O|C40H60N4O	Diacylglycerol(18:3n3/18:3n3)	0.54513735|0.6905671|0.62282324	4.5451374|0.6905671|0.62282324	['Streptophyta']|nan|nan	InChI=1S/C39H64O5/c1-3-5-7-9-11-13-15-17-19-21-23-25-27-29-31-33-38(41)43-35-37(40)36-44-39(42)34-32-30-28-26-24-22-20-18-16-14-12-10-8-6-4-2/h5-8,11-14,17-20,37,40H,3-4,9-10,15-16,21-36H2,1-2H3/b7-5-,8-6-,13-11-,14-12-,19-17-,20-18-|InChI=1S/C40H60N4O/c1-4-6-8-10-12-14-16-18-20-23-32-26-28-35(42-32)39(40-38(45-3)31-37(44-40)34-25-22-30-41-34)36-29-27-33(43-36)24-21-19-17-15-13-11-9-7-5-2/h22,25-…	Fatty acids	0.999999	Glycerolipids	0.999996	Diacylglycerols	0.999883	Lineolic acids and derivatives	0.850569	Fatty acids|Alkaloids|Alkaloids|nan	Glycerolipids||Proline alkaloids|nan	Triacylglycerols||Prodigiosins|nan				19500	C39H64O5	[M + H]+	InChI=1S/C39H64O5/c1-3-5-7-9-11-13-15-17-19-21-23-25-27-29-31-33-38(41)43-36-37(35-40)44-39(42)34-32-30-28-26-24-22-20-18-16-14-12-10-8-6-4-2/h5-8,11-14,17-20,37,40H,3-4,9-10,15-16,21-36H2,1-2H3	Diacylglycerol(18:3n3/18:3n3)	M+H	Spectral Match to Di-.gamma.-linolenin (6c,9c,12c) from NIST14	InChI=1S/C39H64O5/c1-3-5-7-9-11-13-15-17-19-21-23-25-27-29-31-33-38(41)43-36-37(35-40)44-39(42)34-32-30-28-26-24-22-20-18-16-14-12-10-8-6-4-2/h11-14,17-20,23-26,37,40H,3-10,15-16,21-22,27-36H2,1-2H3/b13-11-,14-12-,19-17-,20-18-,25-23-,26-24-	CCMSLIB00003135606
		31932				5.90309	514.343									Fatty acids	0.957272	Fatty amides	0.638449	N-acyl amines	0.336334	Amino acids, peptides, and analogues	0.626154							31932
		47723				4.67878	335.258		302.2245802|302.2245802|302.2245802|334.250794948|334.250794948	C20H30O2|C20H30O2|C20H30O2|C21H34O3|C21H34O3		0.0|0.0|0.0|0.43466172|0.41449738	8.0|8.0|8.0|7.434662|7.4144974	['Arecaceae']|['Arecaceae']|['Arecaceae']|['Streptophyta']|['Streptophyta']	InChI=1S/C20H30O2/c1-13(2)14-6-8-16-15(12-14)7-9-17-19(16,3)10-5-11-20(17,4)18(21)22/h7,12-13,16-17H,5-6,8-11H2,1-4H3,(H,21,22)/t16-,17+,19+,20+/m0/s1|InChI=1S/C20H30O2/c1-5-18(2)12-9-15-14(13-18)7-8-16-19(15,3)10-6-11-20(16,4)17(21)22/h5,13,15-16H,1,6-12H2,2-4H3,(H,21,22)/t15-,16+,18-,19+,20+/m0/s1|InChI=1S/C20H30O2/c1-5-18(2)12-9-15-14(13-18)7-8-16-19(15,3)10-6-11-20(16,4)17(21)22/h5,7,15-16H,1…	Fatty acids	0.999896	Glycerolipids	0.999185	Monoacylglycerols	0.918127	Lineolic acids and derivatives	0.782039	Terpenoids|Terpenoids|Terpenoids|Terpenoids|Terpenoids	Diterpenoids|Diterpenoids|Diterpenoids|Diterpenoids|Diterpenoids	Abietane diterpenoids|Pimarane and Isopimarane diterpenoids|Pimarane and Isopimarane diterpenoids|Colensane and Clerodane diterpenoids|Colensane and Clerodane diterpenoids				47723					M+H-H2O	Spectral Match to Monolinolenin (9c,12c,15c) from NIST14	nan	CCMSLIB00003134579
		30293				6.89315	646.504									Fatty acids	0.999999	Glycerolipids	0.997437	Diacylglycerols	0.71482	Sphingolipids	0.797234							30293
		42589				5.41989	472.323																							42589
		51373				3.33695	309.206		308.198759376|308.198759376|308.198759376	C18H28O4|C18H28O4|C18H28O4		0.4561412|0.6863554|0.67397845	7.456141|5.6863556|5.6739783	['Streptophyta']|['Streptophyta']|['Streptophyta']	InChI=1S/C18H28O4/c1-12-8-10-18(3)13(16(20)21)6-5-7-14(18)17(12,2)11-9-15(19)22-4/h6,12,14H,5,7-11H2,1-4H3,(H,20,21)|InChI=1S/C18H28O4/c1-12-8-14(19)9-13(2)17(12)6-7-18(20,10-17)16(5)11-21-15(3,4)22-16/h8,13,20H,6-7,9-11H2,1-5H3|InChI=1S/C18H28O4/c1-11-8-14(19)15(20)17(4)7-6-12(9-13(11)17)18(5)10-21-16(2,3)22-18/h8,12-13,15,20H,6-7,9-10H2,1-5H3	Fatty acids	0.993053	Octadecanoids	0.467404		0	Lineolic acids and derivatives	0.731528	Terpenoids|Terpenoids|Terpenoids	Diterpenoids|Sesquiterpenoids|Triterpenoids	Colensane and Clerodane diterpenoids|Spirovetivane sesquiterpenoids|Quassinoids				51373
		49716				6.06146	514.411									Fatty acids	0.999992	Glycerolipids	0.999972	Diacylglycerols	0.993765	Lineolic acids and derivatives	0.951367							49716	C29H52O6	[M + H3N + H]+	InChI=1S/C29H52O6/c1-4-7-8-9-10-11-12-13-14-15-16-17-18-19-20-23-29(32)35-26(24-33-27(30)21-5-2)25-34-28(31)22-6-3/h13-14,26H,4-12,15-25H2,1-3H3
		50093				5.78526	512.395									Fatty acids	0.998172	Glycerolipids	0.998914	Diacylglycerols	0.789759	Diacylglycerols	0.787884							50093
		36357				4.66598	521.348		520.340003876|520.340003876|520.340003876	C30H48O7|C30H48O7|C30H48O7		0.2652548|0.24592002|0.23910087	5.265255|5.24592|5.239101	['Streptophyta']|['Streptophyta']|['Streptophyta']	InChI=1S/C30H48O7/c1-25(2,34)12-11-24-29(7,37-26(3,4)36-24)22-9-8-18-17-14-23(33)30(35)16-21(32)20(31)15-28(30,6)19(17)10-13-27(18,22)5/h14,18-22,24,31-32,34-35H,8-13,15-16H2,1-7H3|InChI=1S/C30H48O7/c1-16(2)8-9-24-29(7,37-26(3,4)36-24)23-10-11-30(35)18-13-19(31)17-12-20(32)21(33)14-27(17,5)25(18)22(34)15-28(23,30)6/h13,16-17,20-25,32-35H,8-12,14-15H2,1-7H3|InChI=1S/C30H48O7/c1-17(16-31)7-8-25-29(…	Fatty acids	0.997264	Glycerolipids	0.995547		0	Lineolic acids and derivatives	0.592212	Terpenoids|Terpenoids|Terpenoids	Steroids|Steroids|Steroids	Ecdysteroids|Ecdysteroids|Ecdysteroids				36357
		36376				4.66598	556.385									Polyketides	0.231051	Linear polyketides	0.26964	Open-chain polyketides	0.355066	Glycerolipids	0.922494							36376
		34274				7.49494	652.551		610.517	C37H70O6		0	7	['Cocoseae']	InChI=1S/C37H70O6/c1-4-7-10-13-15-17-18-20-22-25-28-31-37(40)43-34(32-41-35(38)29-26-23-12-9-6-3)33-42-36(39)30-27-24-21-19-16-14-11-8-5-2/h34H,4-33H2,1-3H3	Fatty acids	0.999999	Glycerolipids	0.999996	Diacylglycerols	0.995281	Lineolic acids and derivatives	0.984028	Fatty acids	Glycerolipids	Triacylglycerols				34274	C39H70O6	[M + H3N + H]+	InChI=1S/C39H70O6/c1-4-6-8-10-12-14-16-18-19-21-23-25-27-29-31-33-39(42)45-37(34-43-36(3)40)35-44-38(41)32-30-28-26-24-22-20-17-15-13-11-9-7-5-2/h12,14,18-19,37H,4-11,13,15-17,20-35H2,1-3H3	(1-acetyloxy-3-hexadecanoyloxypropan-2-yl) octadeca-9,12-dienoate
		36320				5.2368	472.326									Fatty acids	0.995742	Glycerolipids	0.950771	Triacylglycerols	0.5239	Triacylglycerols	0.799045							36320
		35205				7.60275	617.514		616.506675276|616.506675276	C39H68O5|C39H68O5		0.24947554|0.33728772	4.2494755|3.3372877	['Streptophyta']|['Streptophyta']	InChI=1S/C39H68O5/c1-3-5-7-9-11-13-15-17-19-21-23-25-27-29-31-33-38(41)43-36-37(35-40)44-39(42)34-32-30-28-26-24-22-20-18-16-14-12-10-8-6-4-2/h11-14,17-20,37,40H,3-10,15-16,21-36H2,1-2H3/b13-11+,14-12-,19-17+,20-18-|InChI=1S/C39H68O5/c1-3-5-7-9-11-13-15-17-19-21-23-25-27-29-31-33-38(41)43-35-37(40)36-44-39(42)34-32-30-28-26-24-22-20-18-16-14-12-10-8-6-4-2/h11-14,17-20,37,40H,3-10,15-16,21-36H2,1-…	Fatty acids	1	Glycerolipids	0.999999	Diacylglycerols	0.999993	1,2-diacylglycerols	0.947641	Fatty acids|Fatty acids	Glycerolipids|Glycerolipids	Diacylglycerols|Triacylglycerols				35205
	n2	22673				7.1252	646.505		[M+NH4]+ of 628.47	C39H64O6	TAG (Sirius)					Fatty acids	1	Glycerolipids	0.999797	Diacylglycerols	0.833572	Lineolic acids and derivatives	0.872165							22673	C39H64O6	[M + H3N + H]+	InChI=1S/C39H64O6/c1-4-7-10-13-16-19-22-25-28-31-37(40)43-34-36(45-39(42)33-30-27-24-21-18-15-12-9-6-3)35-44-38(41)32-29-26-23-20-17-14-11-8-5-2/h7,9-10,12,16,18-19,21,25,28,36H,4-6,8,11,13-15,17,20,22-24,26-27,29-35H2,1-3H3	[2-[(6Z,9Z)-dodeca-6,9-dienoyl]oxy-3-[(3Z,6Z,9Z)-dodeca-3,6,9-trienoyl]oxypropyl] dodecanoate
		37585				5.2521	437.291		436.282	C25H40O6		0.30183	4.30183	['Eukaryota']	InChI=1S/C25H40O6/c1-16(12-23(29)31-20(14-26)15-30-19(4)27)10-11-24(5)18(3)21(28)13-25(6)17(2)8-7-9-22(24)25/h8,12,18,20-22,26,28H,7,9-11,13-15H2,1-6H3/b16-12-	Fatty acids	0.997906	Glycerolipids	0.989833	Triacylglycerols	0.767963	Triacylglycerols	0.867936	Terpenoids	Diterpenoids	Colensane and Clerodane diterpenoids				37585
		868				4.52225	393.262		392.256274252|392.256274252|392.256274252	C23H36O5|C23H36O5|C23H36O5		0.5810426|0.39696455|0.33760697	7.581043|7.3969646|7.337607	['Streptophyta']|['Streptophyta']|['Streptophyta']	InChI=1S/C23H36O5/c1-8-14(2)9-10-22(4)15(3)11-19(25-5)23-17(12-16(24)13-18(22)23)20(26-6)28-21(23)27-7/h8,12,15-16,18-21,24H,1-2,9-11,13H2,3-7H3|InChI=1S/C23H36O5/c1-16-11-14-23(15-28-21(26)10-9-20(25)27-5)17(2)7-6-8-19(23)22(16,4)13-12-18(3)24/h7,16,19H,6,8-15H2,1-5H3/t16-,19-,22+,23-/m1/s1|InChI=1S/C23H36O5/c1-14(10-21(26)27-7)8-9-22(5)16(3)19(28-17(4)24)13-23(6)15(2)11-18(25)12-20(22)23/h10-11…	Fatty acids	0.99596	Glycerolipids	0.979513		0	Lineolic acids and derivatives	0.610012	Terpenoids|Terpenoids|Terpenoids	Diterpenoids|Diterpenoids|Diterpenoids	Colensane and Clerodane diterpenoids|Colensane and Clerodane diterpenoids|Colensane and Clerodane diterpenoids				868
		46989				4.67077	377.268		376.261359632|376.261359632|376.261359632	C23H36O4|C23H36O4|C23H36O4		0.424727|0.41689086|0.38698754	7.424727|7.416891|7.3869877	['Streptophyta']|['Streptophyta']|['Streptophyta']	InChI=1S/C23H36O4/c1-15(13-21(25)26-7)11-12-22(5)17(3)19(27-18(4)24)14-23(6)16(2)9-8-10-20(22)23/h9,13,17,19-20H,8,10-12,14H2,1-7H3|InChI=1S/C23H36O4/c1-15(13-21(25)26-7)11-12-22(5)17(3)14-20(27-18(4)24)23(6)16(2)9-8-10-19(22)23/h9,13,17,19-20H,8,10-12,14H2,1-7H3/b15-13+/t17-,19-,20-,22+,23+/m1/s1|InChI=1S/C23H36O4/c1-16(14-21(25)26-6)10-12-22(4)17(2)11-13-23(5)19(15-27-18(3)24)8-7-9-20(22)23/h8,…	Terpenoids	0.258501	Steroids	0.239811	Cholane steroids	0.364747	Dicarboxylic acids and derivatives	0.822634	Terpenoids|Terpenoids|Terpenoids	Diterpenoids|Diterpenoids|Diterpenoids	Colensane and Clerodane diterpenoids|Colensane and Clerodane diterpenoids|Colensane and Clerodane diterpenoids				46989
		48962				4.78691	395.279		394.271924316|394.271924316|394.271924316	C23H38O5|C23H38O5|C23H38O5		0.27749762|0.25027207|0.22745223	7.277498|6.2502723|6.2274523	['Streptophyta']|['Streptophyta']|['Streptophyta']	InChI=1S/C23H38O5/c1-15-19(25)12-23(4)18(14-27-16(2)24)7-6-8-20(23)22(15,3)10-9-17-11-21(26-5)28-13-17/h7,15,17,19-21,25H,6,8-14H2,1-5H3|InChI=1S/C23H38O5/c1-17(2)19(4)14-23(27)18(3)8-6-10-22(16-28-20(5)26)11-7-9-21(15-25)12-13-24/h8,11-12,17,23-25,27H,4,6-7,9-10,13-16H2,1-3,5H3/b18-8+,21-12+,22-11-/t23-/m1/s1|InChI=1S/C23H38O5/c1-16(10-14-28-20(26)15-19(24)25)7-8-18-22(4)12-6-11-21(2,3)17(22)9-1…	Fatty acids	0.999471	Glycerolipids	0.998858	Diacylglycerols	0.570677	Lineolic acids and derivatives	0.661397	Terpenoids|Terpenoids|Terpenoids	Diterpenoids|Diterpenoids|Diterpenoids	Colensane and Clerodane diterpenoids|Phytane diterpenoids|Labdane diterpenoids				48962
		35859				7.34927	650.536									Fatty acids	0.999998	Glycerolipids	0.999989	Diacylglycerols	0.991449	Lineolic acids and derivatives	0.965863							35859	C39H68O6	[M + H3N + H]+	InChI=1S/C39H68O6/c1-4-7-10-13-16-19-22-25-28-31-37(40)43-34-36(45-39(42)33-30-27-24-21-18-15-12-9-6-3)35-44-38(41)32-29-26-23-20-17-14-11-8-5-2/h7-12,36H,4-6,13-35H2,1-3H3
		48451				4.57374	395.278		394.271924316|394.271924316|394.271924316	C23H38O5|C23H38O5|C23H38O5		0.26578975|0.24267408|0.23398249	7.26579|6.242674|6.2339826	['Streptophyta']|['Streptophyta']|['Streptophyta']	InChI=1S/C23H38O5/c1-15-19(25)12-23(4)18(14-27-16(2)24)7-6-8-20(23)22(15,3)10-9-17-11-21(26-5)28-13-17/h7,15,17,19-21,25H,6,8-14H2,1-5H3/t15-,17+,19-,20-,21-,22+,23+/m1/s1|InChI=1S/C23H38O5/c1-17(2)19(4)14-23(27)18(3)8-6-10-22(16-28-20(5)26)11-7-9-21(15-25)12-13-24/h8,11-12,17,23-25,27H,4,6-7,9-10,13-16H2,1-3,5H3/b18-8+,21-12+,22-11-/t23-/m1/s1|InChI=1S/C23H38O5/c1-16(10-14-28-20(26)15-19(24)25)7…	Fatty acids	0.999591	Glycerolipids	0.99927	Diacylglycerols	0.725375	1,2-diacylglycerols	0.628027	Terpenoids|Terpenoids|Terpenoids	Diterpenoids|Diterpenoids|Diterpenoids	Colensane and Clerodane diterpenoids|Phytane diterpenoids|Labdane diterpenoids				48451
		22375		19.0323	80.9677	3.41376	309.206		308.198759376|276.172544628|308.198759376	C18H28O4|C17H24O3|C18H28O4		0.39772755|0.0|0.6329752	7.3977275|6.0|5.632975	['Streptophyta']|['Hypocreales']|['Streptophyta']	InChI=1S/C18H28O4/c1-12-8-10-18(3)13(16(20)21)6-5-7-14(18)17(12,2)11-9-15(19)22-4/h6,12,14H,5,7-11H2,1-4H3,(H,20,21)|InChI=1S/C17H24O3/c1-10(2)15-9-17(5)11(3)6-14(20-12(4)18)7-13(17)8-16(15)19/h8,11,14-15H,1,6-7,9H2,2-5H3|InChI=1S/C18H28O4/c1-11-8-14(19)15(20)17(4)7-6-12(9-13(11)17)18(5)10-21-16(2,3)22-18/h8,12-13,15,20H,6-7,9-10H2,1-5H3	Fatty acids	0.997207	Octadecanoids	0.791964	Other Octadecanoids	0.660091	Lineolic acids and derivatives	0.756298	Terpenoids|Terpenoids|Terpenoids	Diterpenoids|Sesquiterpenoids|Triterpenoids	Colensane and Clerodane diterpenoids|Eremophilane sesquiterpenoids|Quassinoids				22375
	n4	13270		1.70112	98.2989	7.34494	589.483		588.475	C37H64O5	Diacylglycerol(18:4/16:0)	0.3629555|0.35189062|0.24241059	4.3629556|4.3518906|1.2424105	['Streptophyta']|['Streptophyta']|['Eukaryota']	InChI=1S/C37H64O5/c1-3-4-5-6-7-8-9-10-11-12-13-14-15-16-17-18-22-25-28-35(39)36(40)30-29-34(38)27-24-21-19-20-23-26-33-31-32(2)42-37(33)41/h14-15,18,22,31-32,35-36,39-40H,3-13,16-17,19-21,23-30H2,1-2H3/b15-14-,22-18-|InChI=1S/C37H64O5/c1-3-4-5-6-7-13-16-19-22-31-33(40-31)24-26-35-36(42-35)27-25-34-32(41-34)23-20-17-14-11-9-8-10-12-15-18-21-30-28-29(2)39-37(30)38/h28-29,31-36H,3-27H2,1-2H3|InChI=1…	Fatty acids	1	Glycerolipids	0.999999	Diacylglycerols	0.999987	1,2-diacylglycerols	0.937413	Polyketides|Polyketides|Alkaloids	Linear polyketides|Linear polyketides|Pseudoalkaloids	Acetogenins|Acetogenins|Azo and Azoxy alkaloids				13270	C37H64O5	[M + H]+	InChI=1S/C37H64O5/c1-3-5-7-9-11-13-15-17-18-20-21-23-25-27-29-31-36(39)41-34-35(33-38)42-37(40)32-30-28-26-24-22-19-16-14-12-10-8-6-4-2/h5,7,11,13,17-18,21,23,35,38H,3-4,6,8-10,12,14-16,19-20,22,24-34H2,1-2H3	Diacylglycerol(18:4/16:0)
		35452				7.25378	632.527									Fatty acids	1	Glycerolipids	0.999995	Diacylglycerols	0.999854	Lineolic acids and derivatives	0.983633							35452	C39H66O5	[M + H3N + H]+	InChI=1S/C39H66O5/c1-3-5-7-9-11-13-15-17-19-21-23-25-27-29-31-33-38(41)43-36-37(35-40)44-39(42)34-32-30-28-26-24-22-20-18-16-14-12-10-8-6-4-2/h11-14,17-20,23,25,37,40H,3-10,15-16,21-22,24,26-36H2,1-2H3	Diacylglycerol(18:3n6/18:2n6)
		36268				5.68054	412.306									Fatty acids	0.998429	Glycerolipids	0.997551	Diacylglycerols	0.664041	Lineolic acids and derivatives	0.662492							36268
		35752				5.21822	437.29		436.282	C25H40O6		0.285116	4.28512	['Eukaryota']	InChI=1S/C25H40O6/c1-16(12-23(29)31-20(14-26)15-30-19(4)27)10-11-24(5)18(3)21(28)13-25(6)17(2)8-7-9-22(24)25/h8,12,18,20-22,26,28H,7,9-11,13-15H2,1-6H3/b16-12-	Fatty acids	0.999498	Glycerolipids	0.996956	Triacylglycerols	0.909582	Triacylglycerols	0.957017	Terpenoids	Diterpenoids	Colensane and Clerodane diterpenoids				35752
		39119				7.32141	589.483		588.475375148|588.475375148|588.47671254	C37H64O5|C37H64O5|C38H60N4O		0.43959573|0.4189691|0.28877276	4.4395957|4.418969|1.2887728	['Streptophyta']|['Streptophyta']|['Eukaryota']	InChI=1S/C37H64O5/c1-3-4-5-6-7-8-9-10-11-12-13-14-15-16-17-18-22-25-28-35(39)36(40)30-29-34(38)27-24-21-19-20-23-26-33-31-32(2)42-37(33)41/h14-15,18,22,31-32,35-36,39-40H,3-13,16-17,19-21,23-30H2,1-2H3/b15-14-,22-18-|InChI=1S/C37H64O5/c1-3-4-5-6-7-13-16-19-22-31-33(40-31)24-26-35-36(42-35)27-25-34-32(41-34)23-20-17-14-11-9-8-10-12-15-18-21-30-28-29(2)39-37(30)38/h28-29,31-36H,3-27H2,1-2H3|InChI=1…	Fatty acids	1	Glycerolipids	0.999999	Diacylglycerols	0.999983	Lineolic acids and derivatives	0.508673	Polyketides|Polyketides|Alkaloids	Linear polyketides|Linear polyketides|Pseudoalkaloids	Acetogenins|Acetogenins|Azo and Azoxy alkaloids				39119
		35812				5.04373	505.352		504.345089256|504.345089256|504.345089256	C30H48O6|C30H48O6|C30H48O6		0.30742577|0.23124626|0.21150857	7.307426|7.2312465|6.2115088	['Streptophyta']|['Streptophyta']|['Streptophyta']	InChI=1S/C30H48O6/c1-8-11-15-33-27-24-18-23(32)19-25-29(7,14-13-20(4)10-3)21(5)17-26(35-22(6)31)30(24,25)28(36-27)34-16-12-9-2/h10,13,18,21,23,25-28,32H,3,8-9,11-12,14-17,19H2,1-2,4-7H3/b20-13+/t21-,23+,25+,26+,27-,28?,29-,30-/m1/s1|InChI=1S/C30H48O6/c1-8-11-15-33-25-19-30-24(27(35-22(6)31)36-28(30)34-16-12-9-2)17-23(32)18-26(30)29(7,21(25)5)14-13-20(4)10-3/h10,13,17,21,23,25-28,32H,3,8-9,11-12,1…	Fatty acids	0.999896	Glycerolipids	0.999246	Diacylglycerols	0.860453	Lineolic acids and derivatives	0.852302	Terpenoids|Terpenoids|Terpenoids	Diterpenoids|Diterpenoids|Diterpenoids	Colensane and Clerodane diterpenoids|Colensane and Clerodane diterpenoids|Labdane diterpenoids				35812
		54115				4.86975	477.356		476.342108488|476.350174636|476.350174636	C30H49ClO2|C29H48O5|C29H48O5		0.46778518|0.34966755|0.34240797	5.4677854|5.3496675|5.342408	['Streptophyta']|['Streptophyta']|['Streptophyta']	InChI=1S/C30H49ClO2/c1-19(9-12-25(33)27(4,5)31)20-13-17-30(8)22-10-11-23-26(2,3)24(32)15-16-28(23,6)21(22)14-18-29(20,30)7/h10,19-21,23,25,33H,9,11-18H2,1-8H3/t19-,20-,21-,23-,25-,28+,29+,30-/m0/s1|InChI=1S/C29H48O5/c1-24(2)10-12-28(15-24)13-11-26(4)18(22(28)33)6-7-20-25(3)14-19(32)23(34)29(16-30,17-31)21(25)8-9-27(20,26)5/h6,19-23,30-34H,7-17H2,1-5H3|InChI=1S/C29H48O5/c1-17(2)8-7-9-18(3)22-10-11…	Fatty acids	0.994384	Glycerolipids	0.999526	Diacylglycerols	0.975082	1,2-diacylglycerols	0.540204	Terpenoids|Terpenoids|Terpenoids	Triterpenoids|Triterpenoids|Steroids	Lanostane, Tirucallane and Euphane triterpenoids|Oleanane triterpenoids|Cholestane steroids				54115
		49145				4.79192	430.316									Fatty acids	0.996722	Glycerolipids	0.980967		0	Diacylglycerols	0.530569							49145
Figure S17 _ C4		3122	753	4.81035	95.1897	4.14749	353.268		352.261359632|352.261359632|352.261359632	C21H36O4|C21H36O4|C21H36O4		0.41146642|0.40970257|0.37348056	7.4114666|7.409703|7.373481	['Streptophyta']|['Streptophyta']|['Streptophyta']	InChI=1S/C21H36O4/c1-2-3-4-5-6-7-8-9-10-11-12-13-14-15-16-17-21(24)25-20(18-22)19-23/h3-4,6-7,9-10,20,22-23H,2,5,8,11-19H2,1H3/b4-3-,7-6-,10-9-|InChI=1S/C21H36O4/c1-2-3-4-5-6-7-8-9-10-11-12-13-14-15-16-17-21(24)25-20(18-22)19-23/h5-10,20,22-23H,2-4,11-19H2,1H3/b6-5+,8-7+,10-9+|InChI=1S/C21H36O4/c1-2-3-4-5-6-7-8-9-10-11-12-13-14-15-16-17-21(24)25-19-20(23)18-22/h3-4,6-7,9-10,20,22-23H,2,5,8,11-19H…	Fatty acids	0.999956	Glycerolipids	0.996391	Monoacylglycerols	0.783095	Lineolic acids and derivatives	0.970586	Fatty acids|Fatty acids|Fatty acids	Glycerolipids|Glycerolipids|Glycerolipids	Monoacylglycerols|Monoacylglycerols|Monoacylglycerols	Fatty acids	Glycerolipids	Monoacylglycerols	3122
	n3	8481		11.7801	88.2199	4.20142	353.269		352.261	C21H36O4	MAG (2-Monolinolenin)	0.41362792|0.41298452|0.37784734	7.413628|7.4129844|7.377847	['Streptophyta']|['Streptophyta']|['Streptophyta']	InChI=1S/C21H36O4/c1-2-3-4-5-6-7-8-9-10-11-12-13-14-15-16-17-21(24)25-20(18-22)19-23/h3-4,6-7,9-10,20,22-23H,2,5,8,11-19H2,1H3|InChI=1S/C21H36O4/c1-2-3-4-5-6-7-8-9-10-11-12-13-14-15-16-17-21(24)25-20(18-22)19-23/h5-10,20,22-23H,2-4,11-19H2,1H3/b6-5+,8-7+,10-9+|InChI=1S/C21H36O4/c1-2-3-4-5-6-7-8-9-10-11-12-13-14-15-16-17-21(24)25-19-20(23)18-22/h3-4,6-7,9-10,20,22-23H,2,5,8,11-19H2,1H3	Fatty acids	0.999988	Glycerolipids	0.99982	Monoacylglycerols	0.970616	Lineolic acids and derivatives	0.940225	Fatty acids|Fatty acids|Fatty acids	Glycerolipids|Glycerolipids|Glycerolipids	Monoacylglycerols|Monoacylglycerols|Monoacylglycerols				8481	C21H36O4	[M + H]+	InChI=1S/C21H36O4/c1-2-3-4-5-6-7-8-9-10-11-12-13-14-15-16-17-21(24)25-19-20(23)18-22/h3-4,6-7,9-10,20,22-23H,2,5,8,11-19H2,1H3	1-Monolinolenin	M+H	Spectral Match to Monolinolenin (9c,12c,15c) from NIST14	nan	CCMSLIB00003138418
		8669				4.14891	370.295									Fatty acids	0.999984	Glycerolipids	0.999839	Monoacylglycerols	0.979734	Lineolic acids and derivatives	0.87771							8669
	n1	13064		13.6873	86.3127	5.18574	353.27	[M+FA-H]- 397.26	352.261	C21H36O4	MAG (1-Monolinolenin)	0.42148134|0.41973212|0.38984734	7.421481|7.419732|7.3898473	['Streptophyta']|['Streptophyta']|['Streptophyta']	InChI=1S/C21H36O4/c1-2-3-4-5-6-7-8-9-10-11-12-13-14-15-16-17-21(24)25-20(18-22)19-23/h3-4,6-7,9-10,20,22-23H,2,5,8,11-19H2,1H3/b4-3+,7-6+,10-9+|InChI=1S/C21H36O4/c1-2-3-4-5-6-7-8-9-10-11-12-13-14-15-16-17-21(24)25-20(18-22)19-23/h5-10,20,22-23H,2-4,11-19H2,1H3/b6-5+,8-7+,10-9+|InChI=1S/C21H36O4/c1-2-3-4-5-6-7-8-9-10-11-12-13-14-15-16-17-21(24)25-19-20(23)18-22/h3-4,6-7,9-10,20,22-23H,2,5,8,11-19H…	Fatty acids	0.999993	Glycerolipids	0.999883	Monoacylglycerols	0.982263	Lineolic acids and derivatives	0.910497	Fatty acids|Fatty acids|Fatty acids	Glycerolipids|Glycerolipids|Glycerolipids	Monoacylglycerols|Monoacylglycerols|Monoacylglycerols				13064	C21H36O4	[M + H]+	InChI=1S/C21H36O4/c1-2-3-4-5-6-7-8-9-10-11-12-13-14-15-16-17-21(24)25-19-20(23)18-22/h3-4,6-7,9-10,20,22-23H,2,5,8,11-19H2,1H3	1-Monolinolenin	M+H	Spectral Match to Monolinolenin (9c,12c,15c) from NIST14	nan	CCMSLIB00003138418
		13065		32.2104	67.7896	5.09377	353.269	[M-H]- 351.26	352.261359632|352.261359632|352.261359632	C21H36O4|C21H36O4|C21H36O4		0.43446133|0.43305913|0.40528417	7.434461|7.433059|7.405284	['Streptophyta']|['Streptophyta']|['Streptophyta']	InChI=1S/C21H36O4/c1-2-3-4-5-6-7-8-9-10-11-12-13-14-15-16-17-21(24)25-20(18-22)19-23/h3-4,6-7,9-10,20,22-23H,2,5,8,11-19H2,1H3/b4-3+,7-6+,10-9+|InChI=1S/C21H36O4/c1-2-3-4-5-6-7-8-9-10-11-12-13-14-15-16-17-21(24)25-20(18-22)19-23/h5-10,20,22-23H,2-4,11-19H2,1H3/b6-5+,8-7+,10-9+|InChI=1S/C21H36O4/c1-2-3-4-5-6-7-8-9-10-11-12-13-14-15-16-17-21(24)25-19-20(23)18-22/h3-4,6-7,9-10,20,22-23H,2,5,8,11-19H…	Fatty acids	0.99999	Glycerolipids	0.999893	Monoacylglycerols	0.980847	Lineolic acids and derivatives	0.892178	Fatty acids|Fatty acids|Fatty acids	Glycerolipids|Glycerolipids|Glycerolipids	Monoacylglycerols|Monoacylglycerols|Monoacylglycerols				13065					M+H	Spectral Match to Monolinolenin (9c,12c,15c) from NIST14	nan	CCMSLIB00003138418
	n2	13071		9.68926	90.3107	5.18736	370.297		[M+NH4]+ of 352.26135	C21H36O4	MAG (1-Monolinolenin)					Fatty acids	0.99999	Glycerolipids	0.99989	Monoacylglycerols	0.978766	Lineolic acids and derivatives	0.916498							13071	C21H36O4	[M + H3N + H]+	InChI=1S/C21H36O4/c1-2-3-4-5-6-7-8-9-10-11-12-13-14-15-16-17-21(24)25-19-20(23)18-22/h3-4,6-7,9-10,20,22-23H,2,5,8,11-19H2,1H3	1-Monolinolenin
		14376				5.25373	353.27		352.261359632|352.261359632|352.261359632	C21H36O4|C21H36O4|C21H36O4		0.36270472|0.3622786|0.3301025	4.3627048|4.3622785|4.3301024	['Eukaryota']|['Eukaryota']|['Eukaryota']	InChI=1S/C21H36O4/c1-2-3-4-5-6-7-8-9-10-11-12-13-14-15-16-17-21(24)25-20(18-22)19-23/h3-4,6-7,9-10,20,22-23H,2,5,8,11-19H2,1H3/b4-3+,7-6+,10-9+|InChI=1S/C21H36O4/c1-2-3-4-5-6-7-8-9-10-11-12-13-14-15-16-17-21(24)25-20(18-22)19-23/h5-10,20,22-23H,2-4,11-19H2,1H3/b6-5+,8-7+,10-9+|InChI=1S/C21H36O4/c1-2-3-4-5-6-7-8-9-10-11-12-13-14-15-16-17-21(24)25-19-20(23)18-22/h3-4,6-7,9-10,20,22-23H,2,5,8,11-19H…	Fatty acids	0.999992	Glycerolipids	0.999876	Monoacylglycerols	0.984313	Lineolic acids and derivatives	0.743494	Fatty acids|Fatty acids|Fatty acids	Glycerolipids|Glycerolipids|Glycerolipids	Monoacylglycerols|Monoacylglycerols|Monoacylglycerols				14376					M+H	Spectral Match to Monolinolenin (9c,12c,15c) from NIST14	nan	CCMSLIB00003138418
		14391				5.25654	370.297									Fatty acids	0.999991	Glycerolipids	0.999815	Monoacylglycerols	0.979098	Lineolic acids and derivatives	0.895264							14391
		23327				3.61903	353.268		352.261359632|352.261359632|352.261359632	C21H36O4|C21H36O4|C21H36O4		0.3883053|0.38608888|0.35020822	7.388305|7.386089|7.3502083	['Streptophyta']|['Streptophyta']|['Streptophyta']	InChI=1S/C21H36O4/c1-2-3-4-5-6-7-8-9-10-11-12-13-14-15-16-17-21(24)25-20(18-22)19-23/h3-4,6-7,9-10,20,22-23H,2,5,8,11-19H2,1H3/b4-3+,7-6+,10-9+|InChI=1S/C21H36O4/c1-2-3-4-5-6-7-8-9-10-11-12-13-14-15-16-17-21(24)25-20(18-22)19-23/h5-10,20,22-23H,2-4,11-19H2,1H3/b6-5+,8-7+,10-9+|InChI=1S/C21H36O4/c1-2-3-4-5-6-7-8-9-10-11-12-13-14-15-16-17-21(24)25-19-20(23)18-22/h3-4,6-7,9-10,20,22-23H,2,5,8,11-19H…	Fatty acids	0.999983	Glycerolipids	0.999882	Monoacylglycerols	0.983879	Lineolic acids and derivatives	0.692694	Fatty acids|Fatty acids|Fatty acids	Glycerolipids|Glycerolipids|Glycerolipids	Monoacylglycerols|Monoacylglycerols|Monoacylglycerols				23327					M+H	Spectral Match to Monolinolenin (9c,12c,15c) from NIST14	nan	CCMSLIB00003138418
		23328				3.68945	353.268		352.261359632|352.261359632|352.261359632	C21H36O4|C21H36O4|C21H36O4		0.36092198|0.35959348|0.32759035	7.360922|7.3595934|7.3275905	['Streptophyta']|['Streptophyta']|['Streptophyta']	InChI=1S/C21H36O4/c1-2-3-4-5-6-7-8-9-10-11-12-13-14-15-16-17-21(24)25-20(18-22)19-23/h3-4,6-7,9-10,20,22-23H,2,5,8,11-19H2,1H3/b4-3+,7-6+,10-9+|InChI=1S/C21H36O4/c1-2-3-4-5-6-7-8-9-10-11-12-13-14-15-16-17-21(24)25-20(18-22)19-23/h5-10,20,22-23H,2-4,11-19H2,1H3/b6-5+,8-7+,10-9+|InChI=1S/C21H36O4/c1-2-3-4-5-6-7-8-9-10-11-12-13-14-15-16-17-21(24)25-19-20(23)18-22/h3-4,6-7,9-10,20,22-23H,2,5,8,11-19H…	Fatty acids	0.999991	Glycerolipids	0.999829	Monoacylglycerols	0.979147	Lineolic acids and derivatives	0.920327	Fatty acids|Fatty acids|Fatty acids	Glycerolipids|Glycerolipids|Glycerolipids	Monoacylglycerols|Monoacylglycerols|Monoacylglycerols				23328					M+H	Spectral Match to Monolinolenin (9c,12c,15c) from NIST14	nan	CCMSLIB00003138418
		36824				4.14902	388.307									Fatty acids	0.999953	Glycerolipids	0.99955	Monoacylglycerols	0.903925	Lineolic acids and derivatives	0.890093							36824
		37525				4.30263	353.268		352.261359632|352.261359632|352.261359632	C21H36O4|C21H36O4|C21H36O4		0.41788834|0.4162604|0.38106668	7.417888|7.4162602|7.381067	['Streptophyta']|['Streptophyta']|['Streptophyta']	InChI=1S/C21H36O4/c1-2-3-4-5-6-7-8-9-10-11-12-13-14-15-16-17-21(24)25-20(18-22)19-23/h3-4,6-7,9-10,20,22-23H,2,5,8,11-19H2,1H3/b4-3+,7-6+,10-9+|InChI=1S/C21H36O4/c1-2-3-4-5-6-7-8-9-10-11-12-13-14-15-16-17-21(24)25-20(18-22)19-23/h5-10,20,22-23H,2-4,11-19H2,1H3/b6-5+,8-7+,10-9+|InChI=1S/C21H36O4/c1-2-3-4-5-6-7-8-9-10-11-12-13-14-15-16-17-21(24)25-19-20(23)18-22/h3-4,6-7,9-10,20,22-23H,2,5,8,11-19H…	Fatty acids	0.999963	Glycerolipids	0.999806	Monoacylglycerols	0.978795	Lineolic acids and derivatives	0.828008	Fatty acids|Fatty acids|Fatty acids	Glycerolipids|Glycerolipids|Glycerolipids	Monoacylglycerols|Monoacylglycerols|Monoacylglycerols				37525					M+H	Spectral Match to Monolinolenin (9c,12c,15c) from NIST14	nan	CCMSLIB00003138418
		47744				4.14097	353.249									Terpenoids	0.832754	Diterpenoids	0.334647		0	Diterpenoids	0.687435							47744					M+H	Spectral Match to Monolinolenin (9c,12c,15c) from NIST14	nan	CCMSLIB00003134963
		53982				4.95666	353.268		352.261359632|352.261359632|352.261359632	C21H36O4|C21H36O4|C21H36O4		0.4090631|0.40793946|0.36805883	7.4090633|7.4079394|7.3680587	['Streptophyta']|['Streptophyta']|['Streptophyta']	InChI=1S/C21H36O4/c1-2-3-4-5-6-7-8-9-10-11-12-13-14-15-16-17-21(24)25-20(18-22)19-23/h3-4,6-7,9-10,20,22-23H,2,5,8,11-19H2,1H3/b4-3+,7-6+,10-9+|InChI=1S/C21H36O4/c1-2-3-4-5-6-7-8-9-10-11-12-13-14-15-16-17-21(24)25-20(18-22)19-23/h5-10,20,22-23H,2-4,11-19H2,1H3/b6-5+,8-7+,10-9+|InChI=1S/C21H36O4/c1-2-3-4-5-6-7-8-9-10-11-12-13-14-15-16-17-21(24)25-19-20(23)18-22/h3-4,6-7,9-10,20,22-23H,2,5,8,11-19H…	Fatty acids	0.999988	Glycerolipids	0.999684	Monoacylglycerols	0.961262	Lineolic acids and derivatives	0.966622	Fatty acids|Fatty acids|Fatty acids	Glycerolipids|Glycerolipids|Glycerolipids	Monoacylglycerols|Monoacylglycerols|Monoacylglycerols				53982					M+H	Spectral Match to Monolinolenin (9c,12c,15c) from NIST14	nan	CCMSLIB00003138418
		54065				4.95277	430.316									Fatty acids	0.999838	Glycerolipids	0.991676		0	Fatty acid esters	0.614805							54065
		56869				4.0815	370.296									Fatty acids	0.999985	Glycerolipids	0.999853	Monoacylglycerols	0.97996	Lineolic acids and derivatives	0.881406							56869
Figure S18 _ C7	n2	654	187			3.26875	279.232		278.224	C18H30O2	alpha LA or isomer	0.3557628|0.37985256	6.3557625|5.3798523	['Ascomycota']|['Fungi']	InChI=1S/C18H30O2/c1-2-3-4-5-6-7-8-9-10-11-12-13-14-15-16-17-18(19)20/h3-4,6-7,9-10H,2,5,8,11-17H2,1H3,(H,19,20)/b4-3+,7-6+,10-9+|InChI=1S/C18H30O2/c1-2-3-4-5-6-7-8-9-10-11-12-13-14-15-16-17-18(19)20/h6-7,9-10,12-13H,2-5,8,11,14-17H2,1H3,(H,19,20)/b7-6-,10-9-,13-12-	Fatty acids	0.999887	Fatty Acids and Conjugates	0.986981	Unsaturated fatty acids	0.99232	Lineolic acids and derivatives	0.765485	Fatty acids|Fatty acids	Fatty Acids and Conjugates|Fatty Acids and Conjugates	Unsaturated fatty acids|Unsaturated fatty acids	Fatty acids	Fatty Acids and Conjugates	Unsaturated fatty acids	654	C18H30O2	[M + H]+	InChI=1S/C18H30O2/c1-2-3-4-5-6-7-8-9-10-11-12-13-14-15-16-17-18(19)20/h3-4,6-7,9-10H,2,5,8,11-17H2,1H3,(H,19,20)	alpha-LA	M+H-H2O	Spectral Match to 9(10)-EpOME from NIST14	nan	CCMSLIB00003134812
	n1	655				3.13541	279.232		278.224	C18H30O2	alpha LA or isomer	0.32660154|0.35363436	7.3266015|5.3536344	['Ascomycota']|['Fungi']	InChI=1S/C18H30O2/c1-2-3-4-5-6-7-8-9-10-11-12-13-14-15-16-17-18(19)20/h3-4,6-7,9-10H,2,5,8,11-17H2,1H3,(H,19,20)/b4-3+,7-6+,10-9+|InChI=1S/C18H30O2/c1-2-3-4-5-6-7-8-9-10-11-12-13-14-15-16-17-18(19)20/h6-7,9-10,12-13H,2-5,8,11,14-17H2,1H3,(H,19,20)/b7-6-,10-9-,13-12-	Fatty acids	0.999921	Fatty Acids and Conjugates	0.99406	Unsaturated fatty acids	0.993122	Lineolic acids and derivatives	0.68774	Fatty acids|Fatty acids	Fatty Acids and Conjugates|Fatty Acids and Conjugates	Unsaturated fatty acids|Unsaturated fatty acids				655	C18H30O2	[M + H]+	InChI=1S/C18H30O2/c1-2-3-4-5-6-7-8-9-10-11-12-13-14-15-16-17-18(19)20/h3-4,6-7,9-10H,2,5,8,11-17H2,1H3,(H,19,20)	alpha-LA	M+H-H2O	Spectral Match to 9(10)-EpOME from NIST14	nan	CCMSLIB00003134812
		680		16.3714	83.6286	4.98394	297.244		296.235144884|296.235144884|296.235144884	C18H32O3|C18H32O3|C18H32O3		0.6967664|0.8192161|0.8123986	7.6967664|6.8192163|6.8123984	['Nectriaceae']|['Hypocreales']|['Hypocreales']	InChI=1S/C18H32O3/c1-2-3-7-11-16-15(13-14-17(16)19)10-8-5-4-6-9-12-18(20)21/h15-16H,2-14H2,1H3,(H,20,21)/t15-,16-/m0/s1|InChI=1S/C18H32O3/c1-2-3-4-5-8-11-14-17(19)15-12-9-6-7-10-13-16-18(20)21/h8,11-12,15,17,19H,2-7,9-10,13-14,16H2,1H3,(H,20,21)/b11-8+,15-12-|InChI=1S/C18H32O3/c1-2-3-4-11-14-17(19)15-12-9-7-5-6-8-10-13-16-18(20)21/h9,11-12,14,17,19H,2-8,10,13,15-16H2,1H3,(H,20,21)/b12-9+,14-11+	Fatty acids	0.998982	Octadecanoids	0.972104	Other Octadecanoids	0.99277	Lineolic acids and derivatives	0.797956	Fatty acids|Fatty acids|Fatty acids	Octadecanoids|Octadecanoids|Octadecanoids	12-oxophytodienoic acid metabolites|Other Octadecanoids|Other Octadecanoids				680					M+H	Spectral Match to 12(13)-Epoxy-9Z-octadecenoic acid from NIST14	InChI=1S/C18H32O3/c1-2-3-10-13-16-17(21-16)14-11-8-6-4-5-7-9-12-15-18(19)20/h8,11,16-17H,2-7,9-10,12-15H2,1H3,(H,19,20)/b11-8-	CCMSLIB00003136863
		745		92.8293	7.17074	5.20804	336.327		335.318814932|335.318814932|335.318814932	C22H41NO|C22H41NO|C22H41NO		0.28193286|0.368574|0.35428098	6.281933|4.368574|4.354281	['Streptophyta']|['Streptophyta']|['Streptophyta']	InChI=1S/C22H41NO/c1-4-5-6-7-8-9-10-11-12-13-14-15-16-17-18-22(24)23-20-19-21(2)3/h15-18,21H,4-14,19-20H2,1-3H3,(H,23,24)/b16-15+,18-17+|InChI=1S/C22H41NO/c1-2-3-4-5-6-7-8-9-10-11-12-13-14-15-16-19-22(24)23-20-17-18-21-23/h9-10H,2-8,11-21H2,1H3|InChI=1S/C22H41NO/c1-2-3-4-5-6-7-8-9-10-11-12-13-14-15-16-19-22(24)23-20-17-18-21-23/h16,19H,2-15,17-18,20-21H2,1H3	Fatty acids	0.99855	Fatty amides	0.990853	Primary amides	0.999467	Fatty Acyls	0.685236	Fatty acids|Alkaloids|Fatty acids|Alkaloids|Fatty acids	Fatty Acids and Conjugates||Fatty amides||Fatty amides	Branched fatty acids||N-acyl amines				745
		857		12.3138	87.6862	4.62647	388.306									Fatty acids	0.999389	Glycerolipids	0.995021	Monoacylglycerols	0.741029	Long-chain fatty acids	0.572563							857
	n12	1710				5.21334	293.247		292.24	C19H32O2	Methyl alpha-linolenate	0.29577821|0.3141116|0.30371442	4.2957783|2.3141117|2.3037143	['Eukaryota']|['Eukaryota']|['Eukaryota']	InChI=1S/C19H32O2/c1-3-4-5-6-7-8-9-10-11-12-13-14-15-16-17-18-19(20)21-2/h3,7-8,10-11H,1,4-6,9,12-18H2,2H3/b8-7-,11-10-|InChI=1S/C19H32O2/c1-3-4-5-6-7-8-9-10-11-12-13-14-15-16-17-18-19(20)21-2/h7-8,10-11,16-17H,3-6,9,12-15,18H2,1-2H3|InChI=1S/C19H32O2/c1-3-5-7-8-9-10-12-14-17-19(21-17)15-18-16(20-18)13-11-6-4-2/h3,6,11,16-19H,1,4-5,7-10,12-15H2,2H3/b11-6+	Fatty acids	0.999868	Fatty esters	0.719143	Wax monoesters	0.651192	Lineolic acids and derivatives	0.952883	Fatty acids|Fatty acids|Fatty acids	Fatty Acids and Conjugates|Fatty esters|Fatty acyls	Unsaturated fatty acids|Wax monoesters|Oxygenated hydrocarbons				1710	C19H32O2	[M + H]+	InChI=1S/C19H32O2/c1-3-4-5-6-7-8-9-10-11-12-13-14-15-16-17-18-19(20)21-2/h4-5,7-8,10-11H,3,6,9,12-18H2,1-2H3	Methyl alpha-linolenate	M+H	Spectral Match to 9Z,11E,13E-Octadecatrienoic acid methyl ester from NIST14	nan	CCMSLIB00003136996
	n11	1711		1.11481	98.8852	5.28701	293.247	[M+FA-H]- 337.2394	292.24	C19H32O2	Methyl alpha-linolenate	0.23102222|0.21163757|0.22266906	5.2310224|5.2116375|4.222669	['Streptophyta']|['Streptophyta']|['Streptophyta']	InChI=1S/C19H32O2/c1-3-4-5-6-7-8-9-10-11-12-13-14-15-16-17-18-19(20)21-2/h7-8,10-11,16-17H,3-6,9,12-15,18H2,1-2H3|InChI=1S/C19H32O2/c1-3-4-5-6-7-8-9-10-11-12-13-14-15-16-17-18-19(20)21-2/h4-5,7-8,10-11H,3,6,9,12-18H2,1-2H3/b5-4-,8-7-,11-10-|InChI=1S/C19H32O2/c1-7-17(4)10-8-14-18(5)12-15(20)16(2,3)13(18)9-11-19(14,6)21-17/h13-14H,7-12H2,1-6H3	Fatty acids	0.999944	Fatty esters	0.599524	Wax monoesters	0.531823	Lineolic acids and derivatives	0.973514	Fatty acids|Fatty acids|Terpenoids	Fatty esters|Fatty esters|Diterpenoids	Wax monoesters|Wax monoesters|Labdane diterpenoids				1711	C19H32O2	[M + H]+	InChI=1S/C19H32O2/c1-3-4-5-6-7-8-9-10-11-12-13-14-15-16-17-18-19(20)21-2/h4-5,7-8,10-11H,3,6,9,12-18H2,1-2H3	Methyl alpha-linolenate	M+H-H2O	Spectral Match to 13(S)-HODE methyl ester from NIST14	nan	CCMSLIB00003137248
		3058				5.92212	279.232		278.2245802|246.198365452	C18H30O2|C17H26O		0.26171228|0.0	7.261712|7.0	['Ascomycota']|['Fusarium']	InChI=1S/C18H30O2/c1-2-3-4-5-6-7-8-9-10-11-12-13-14-15-16-17-18(19)20/h3-4,6-7,9-10H,2,5,8,11-17H2,1H3,(H,19,20)/b4-3+,7-6+,10-9+|InChI=1S/C17H26O/c1-5-6-15-9-8-14-11-12(2)7-10-16(14)17(15,4)13(3)18/h5-6,8-9,12,14-16H,7,10-11H2,1-4H3/b6-5+	Fatty acids	0.999851	Fatty Acids and Conjugates	0.993013	Unsaturated fatty acids	0.990577	Lineolic acids and derivatives	0.576252	Fatty acids|Polyketides	Fatty Acids and Conjugates|Cyclic polyketides	Unsaturated fatty acids|Decalins with side chains				3058					M+H	Massbank:RP030402 ?-linolenic acid|linolenic acid|(9Z,12Z,15Z)-octadeca-9,12,15-trienoic acid	1S/C18H30O2/c1-2-3-4-5-6-7-8-9-10-11-12-13-14-15-16-17-18(19)20/h3-4,6-7,9-10H,2,5,8,11-17H2,1H3,(H,19,20)/b4-3-,7-6-,10-9-	CCMSLIB00005738623
		3652				3.43304	279.23		278.2245802|278.2245802	C18H30O2|C18H30O2		0.34636596|0.36895552	7.346366|5.3689556	['Ascomycota']|['Fungi']	InChI=1S/C18H30O2/c1-2-3-4-5-6-7-8-9-10-11-12-13-14-15-16-17-18(19)20/h3-4,6-7,9-10H,2,5,8,11-17H2,1H3,(H,19,20)/b4-3+,7-6+,10-9+|InChI=1S/C18H30O2/c1-2-3-4-5-6-7-8-9-10-11-12-13-14-15-16-17-18(19)20/h6-7,9-10,12-13H,2-5,8,11,14-17H2,1H3,(H,19,20)/b7-6-,10-9-,13-12-	Fatty acids	0.99979	Fatty Acids and Conjugates	0.987964	Unsaturated fatty acids	0.985224	Lineolic acids and derivatives	0.519699	Fatty acids|Fatty acids	Fatty Acids and Conjugates|Fatty Acids and Conjugates	Unsaturated fatty acids|Unsaturated fatty acids				3652					[M-2H2O+H]+	NCGC00381425-01!8-hydroxy-8-(3-octyloxiran-2-yl)octanoic acid [IIN-based on: CCMSLIB00000846585]	InChI=1S/C18H34O4/c1-2-3-4-5-6-10-13-16-18(22-16)15(19)12-9-7-8-11-14-17(20)21/h15-16,18-19H,2-14H2,1H3,(H,20,21)	CCMSLIB00005722215
		3678				3.43418	297.241		296.235144884|296.235144884|296.235144884	C18H32O3|C18H32O3|C18H32O3		0.40046257|0.3955273|0.38044524	4.4004626|4.3955274|4.3804455	['Ascomycota']|['Ascomycota']|['Ascomycota']	InChI=1S/C18H32O3/c1-2-3-4-5-6-7-8-11-14-17(19)15-12-9-10-13-16-18(20)21/h6-7,11,14,17,19H,2-5,8-10,12-13,15-16H2,1H3,(H,20,21)/b7-6-,14-11-|InChI=1S/C18H32O3/c1-2-3-4-5-8-11-14-17(19)15-12-9-6-7-10-13-16-18(20)21/h8,11-12,15,17,19H,2-7,9-10,13-14,16H2,1H3,(H,20,21)/b11-8+,15-12-|InChI=1S/C18H32O3/c1-2-3-4-11-14-17(19)15-12-9-7-5-6-8-10-13-16-18(20)21/h9,11-12,14,17,19H,2-8,10,13,15-16H2,1H3,(H,2…	Fatty acids	0.976543	Fatty amides	0.686399	Primary amides	0.547273	Long-chain fatty acids	0.579008	Fatty acids|Fatty acids|Fatty acids	Octadecanoids|Octadecanoids|Octadecanoids	Other Octadecanoids|Other Octadecanoids|Other Octadecanoids				3678					M+H-H2O	Spectral Match to 12,13-DiHOME from NIST14	InChI=1S/C18H34O4/c1-2-3-10-13-16(19)17(20)14-11-8-6-4-5-7-9-12-15-18(21)22/h8,11,16-17,19-20H,2-7,9-10,12-15H2,1H3,(H,21,22)/b11-8-	CCMSLIB00003137244
		4272				3.47369	315.251		314.245709568|314.245709568|314.245709568	C18H34O4|C18H34O4|C18H34O4		0.5270118|0.48617154|0.35328135	4.527012|3.4861715|3.3532813	['Ascomycota']|['Ascomycota']|['Fungi']	InChI=1S/C18H34O4/c1-2-3-4-5-6-7-8-9-11-16(19)14-15-17(20)12-10-13-18(21)22/h9,11,16-17,19-20H,2-8,10,12-15H2,1H3,(H,21,22)/b11-9-|InChI=1S/C18H34O4/c1-13(10-14(2)8-9-15(3)19)6-4-5-7-17-11-16(20)12-18(21)22-17/h13-17,19-20H,4-12H2,1-3H3|InChI=1S/C18H34O4/c1-2-3-4-5-7-10-13-16(19)17(20)14-11-8-6-9-12-15-18(21)22/h7,10,16-17,19-20H,2-6,8-9,11-15H2,1H3,(H,21,22)/b10-7-/t16-,17+/m0/s1	Fatty acids	0.999162	Octadecanoids	0.998431	Other Octadecanoids	0.999636	Lineolic acids and derivatives	0.686683	Fatty acids|nan|Fatty acids	Octadecanoids|nan|Octadecanoids	Other Octadecanoids|nan|Other Octadecanoids				4272	C18H34O4	[M + H]+	InChI=1S/C18H34O4/c1-2-3-10-13-16(19)17(20)14-11-8-6-4-5-7-9-12-15-18(21)22/h8,11,16-17,19-20H,2-7,9-10,12-15H2,1H3,(H,21,22)	isoleukotoxin	M+H	Spectral Match to 12,13-DiHOME from NIST14	nan	CCMSLIB00003134933
		4293		7.39349	92.6065	4.68686	388.306									Fatty acids	0.999332	Glycerolipids	0.994716	Monoacylglycerols	0.758846	Long-chain fatty acids	0.514872							4293
		4697		62.2752	37.7248	5.3653	280.265		279.256214676|279.256214676|279.256214676	C18H33NO|C18H33NO|C18H33NO		0.567852|0.29629314|0.20673701	7.567852|6.2962933|5.206737	['Streptophyta']|['Streptophyta']|['Streptophyta']	InChI=1S/C18H33NO/c1-2-3-4-5-6-7-8-9-10-11-12-13-14-15-16-17-18(19)20/h14-17H,2-13H2,1H3,(H2,19,20)|InChI=1S/C18H33NO/c1-4-5-6-7-8-9-10-11-12-13-14-18(20)19-16-15-17(2)3/h11-14,17H,4-10,15-16H2,1-3H3,(H,19,20)/b12-11+,14-13+|InChI=1S/C18H33NO/c1-4-5-6-7-8-9-10-11-12-13-14-15-18(20)19-16-17(2)3/h12-15,17H,4-11,16H2,1-3H3,(H,19,20)	Fatty acids	0.999949	Fatty amides	0.998673	Primary amides	0.994097	Fatty Acyls	0.967903	Fatty acids|Fatty acids|Fatty acids	Fatty Acids and Conjugates|Fatty Acids and Conjugates|Fatty acyls	Unsaturated fatty acids|Branched fatty acids|Hydrocarbons				4697
		5553				3.40631	297.073		258.110338296|274.084123548|258.110338296|258.110338296|274.084123548|274.084123548|274.084123548|274.084123548|274.084123548|274.084123548|548.168247096|548.168247096	C12H18O6|C15H14O5|C12H18O6|C12H18O6|C15H14O5|C15H14O5|C15H14O5|C15H14O5|C15H14O5|C15H14O5|C30H28O10|C30H28O10		0.0|0.0|0.0|0.0|0.0|0.0|0.0|0.0|0.0|0.0|0.0|0.0	6.0|5.0|5.0|5.0|5.0|5.0|5.0|5.0|5.0|5.0|5.0|5.0	['Pleosporaceae']|['Pleosporales']|['Pleosporales']|['Pleosporales']|['Pleosporales']|['Pleosporales']|['Pleosporales']|['Pleosporales']|['Pleosporales']|['Pleosporales']|['Pleosporales']|['Pleosporales']	InChI=1S/C12H18O6/c1-7(13)10-11(17-10)8(15-2)6-12(16-3)5-4-9(14)18-12/h4-5,7-8,10-11,13H,6H2,1-3H3/t7-,8-,10-,11+,12-/m0/s1|InChI=1S/C15H14O5/c1-7-3-9-11(6-20-7)15(18)13-10(14(9)17)4-8(19-2)5-12(13)16/h4-5,7,16H,3,6H2,1-2H3|InChI=1S/C12H18O6/c1-5-8-4-7(14)9(15)12(5,11(16)17-3)10(18-8)6(2)13/h5,7-10,14-15H,4H2,1-3H3/t5-,7+,8+,9-,10?,12-/m1/s1|InChI=1S/C12H18O6/c1-7-8(6-13)12(18-11(7,2)16-4)9(15-3)…	Fatty acids	0.956364	Fatty acyls	0.72736		0	Hydrocarbon derivatives	0.99858	Polyketides|Polyketides|Polyketides|Polyketides|Polyketides|Polyketides|Polyketides|nan|Polyketides|Polyketides|Polyketides|Polyketides|Polyketides|Polyketides|Polyketides	Linear polyketides|Linear polyketides|Polycyclic aromatic polyketides|Cyclic polyketides|Cyclic polyketides|Cyclic polyketides|Naphthalenes|nan|Aromatic polyketides|Naphthalenes|Cyclic polyketides|nan|Naphthalenes||Polycyclic aromatic polyketides	Open-chain polyketides||Anthraquinones and anthrones|Simple cyclic polyketides||2-pyrone derivatives|Naphthoquinones|nan|Griseofulvins|Naphthoquinones|Simple cyclic polyketides|nan|Bisnaphthalenes||Anthraquinones and anthrones				5553
	n3	6934				5.70035	279.232		246.198365452|278.2245802|278.2245802	C17H26O|C18H30O2|C18H30O2	8,11,14-Octadecatrienoic acid	0.0|0.3000292|0.32186013	7.0|6.3000293|5.3218603	['Fusarium']|['Ascomycota']|['Fungi']	InChI=1S/C17H26O/c1-5-6-15-9-8-14-11-12(2)7-10-16(14)17(15,4)13(3)18/h5-6,8-9,12,14-16H,7,10-11H2,1-4H3/b6-5+|InChI=1S/C18H30O2/c1-2-3-4-5-6-7-8-9-10-11-12-13-14-15-16-17-18(19)20/h3-4,6-7,9-10H,2,5,8,11-17H2,1H3,(H,19,20)/b4-3-,7-6-,10-9-|InChI=1S/C18H30O2/c1-2-3-4-5-6-7-8-9-10-11-12-13-14-15-16-17-18(19)20/h6-7,9-10,12-13H,2-5,8,11,14-17H2,1H3,(H,19,20)/b7-6-,10-9-,13-12-	Fatty acids	0.999883	Fatty Acids and Conjugates	0.994029	Unsaturated fatty acids	0.993194	Lineolic acids and derivatives	0.554629	Polyketides|Fatty acids|Fatty acids	Cyclic polyketides|Fatty Acids and Conjugates|Fatty Acids and Conjugates	Decalins with side chains|Unsaturated fatty acids|Unsaturated fatty acids				6934	C18H30O2	[M + H]+	InChI=1S/C18H30O2/c1-2-3-4-5-6-7-8-9-10-11-12-13-14-15-16-17-18(19)20/h4-5,7-8,10-11H,2-3,6,9,12-17H2,1H3,(H,19,20)	8,11,14-Octadecatrienoic acid	M+H	Massbank:RP030402 ?-linolenic acid|linolenic acid|(9Z,12Z,15Z)-octadeca-9,12,15-trienoic acid	1S/C18H30O2/c1-2-3-4-5-6-7-8-9-10-11-12-13-14-15-16-17-18(19)20/h3-4,6-7,9-10H,2,5,8,11-17H2,1H3,(H,19,20)/b4-3-,7-6-,10-9-	CCMSLIB00005738623
	n9	6935		21.5456	78.4544	6.741	279.232	[M-H]- 277.2186	278.225	C18H30O2	alpha LA or isomer	0.292019	10.292	['Cocoseae']	InChI=1S/C18H30O2/c1-2-3-4-5-6-7-8-9-10-11-12-13-14-15-16-17-18(19)20/h3-4,6-7,9-10H,2,5,8,11-17H2,1H3,(H,19,20)/b4-3-,7-6-,10-9-	Fatty acids	0.999895	Fatty Acids and Conjugates	0.994285	Unsaturated fatty acids	0.994113	Lineolic acids and derivatives	0.637298	Fatty acids	Fatty Acids and Conjugates	Unsaturated fatty acids				6935	C18H30O2	[M + H]+	InChI=1S/C18H30O2/c1-2-3-4-5-6-7-8-9-10-11-12-13-14-15-16-17-18(19)20/h3-4,6-7,9-10H,2,5,8,11-17H2,1H3,(H,19,20)	alpha-LA	M+H-H2O	Spectral Match to 9(10)-EpOME from NIST14	nan	CCMSLIB00003134812
	n10	7433		50.8746	49.1254	4.48199	279.232		278.225	C18H30O2	alpha LA or isomer	0.292274	10.2923	['Cocoseae']	InChI=1S/C18H30O2/c1-2-3-4-5-6-7-8-9-10-11-12-13-14-15-16-17-18(19)20/h3-4,6-7,9-10H,2,5,8,11-17H2,1H3,(H,19,20)/b4-3+,7-6+,10-9+	Fatty acids	0.997818	Fatty Acids and Conjugates	0.907634	Unsaturated fatty acids	0.369666	Long-chain fatty acids	0.77464	Fatty acids	Fatty Acids and Conjugates	Unsaturated fatty acids				7433					M+H-H2O	Spectral Match to 9(10)-EpOME from NIST14	nan	CCMSLIB00003134812
		8678		84.3731	15.6269	4.62913	388.308									Fatty acids	0.999329	Glycerolipids	0.997557	Monoacylglycerols	0.855458	1-monoacylglycerols	0.624476							8678
		9913				2.48306	331.248		330.240624188|330.240624188|298.21440944|298.21440944	C18H34O5|C18H34O5|C17H30O4|C17H30O4		0.29608005|0.28634408|0.0|0.0	5.29608|5.286344|5.0|5.0	['Ascomycota']|['Ascomycota']|['Hypocreales']|['Hypocreales']	InChI=1S/C18H34O5/c1-2-3-4-5-6-9-12-16(20)17(21)14-15(19)11-8-7-10-13-18(22)23/h6,9,15-17,19-21H,2-5,7-8,10-14H2,1H3,(H,22,23)/b9-6+|InChI=1S/C18H34O5/c1-2-3-7-11-16(20)17(21)14-13-15(19)10-8-5-4-6-9-12-18(22)23/h13-17,19-21H,2-12H2,1H3,(H,22,23)/b14-13+|InChI=1S/C17H30O4/c1-12(11-21-14(3)18)7-6-9-17(5,20)15-8-10-16(4,19)13(15)2/h7,13,15,19-20H,6,8-11H2,1-5H3/b12-7-/t13-,15+,16+,17?/m1/s1|InChI=1…	Fatty acids	0.999413	Octadecanoids	0.953773	Other Octadecanoids	0.971321	Lineolic acids and derivatives	0.728174	Fatty acids|Fatty acids|Terpenoids|Terpenoids	Fatty Acids and Conjugates|Octadecanoids|Sesquiterpenoids|Sesquiterpenoids	Hydroxy fatty acids|Other Octadecanoids|Cyclonerane sesquiterpenoids|Bisabolane sesquiterpenoids				9913
		13024		29.0944	70.9056	5.52691	279.232		278.225	C18H30O2		0.33209	10.3321	['Cocoseae']	InChI=1S/C18H30O2/c1-2-3-4-5-6-7-8-9-10-11-12-13-14-15-16-17-18(19)20/h3-4,6-7,9-10H,2,5,8,11-17H2,1H3,(H,19,20)/b4-3-,7-6-,10-9-	Fatty acids	0.999181	Fatty Acids and Conjugates	0.966149	Unsaturated fatty acids	0.973903	Lineolic acids and derivatives	0.589718	Fatty acids	Fatty Acids and Conjugates	Unsaturated fatty acids				13024					M+H	Massbank:RP030402 ?-linolenic acid|linolenic acid|(9Z,12Z,15Z)-octadeca-9,12,15-trienoic acid	1S/C18H30O2/c1-2-3-4-5-6-7-8-9-10-11-12-13-14-15-16-17-18(19)20/h3-4,6-7,9-10H,2,5,8,11-17H2,1H3,(H,19,20)/b4-3-,7-6-,10-9-	CCMSLIB00005738623
		15749				6.24626	361.313		360.30283052|360.30283052|360.30283052	C24H40O2|C24H40O2|C24H40O2		0.54131955|0.5296109|0.7040064	2.5413196|2.5296109|1.7040064	['Eukaryota']|['Eukaryota']|['Eukaryota']	InChI=1S/C24H40O2/c1-23(2)19-15-12-10-8-6-4-3-5-7-9-11-13-16-20-24(26)21-17-14-18-22-25/h6,8,23-26H,3-5,7,9-13,15-16,19-20,22H2,1-2H3/b8-6-|InChI=1S/C24H40O2/c1-2-3-4-5-6-7-8-9-10-12-16-22-21-23(22)17-15-19-24(26)18-13-11-14-20-25/h22-26H,2-10,12,15-17,19-21H2,1H3|InChI=1S/C24H40O2/c1-3-4-5-6-7-8-9-10-11-12-13-14-15-16-17-18-22-19-23(25)21(2)24(26)20-22/h10-11,19-20,25-26H,3-9,12-18H2,1-2H3/b11-1…	Terpenoids	0.810103	Steroids	0.886514	Vitamin D2 and derivatives	0.535889	Bile acids, alcohols and derivatives	0.536819	Fatty acids|Fatty acids|Polyketides	Fatty acyls|Fatty acyls|Aromatic polyketides	Fatty alcohols|Fatty alcohols|Catechols with side chains				15749
		21017				3.37639	295.225		294.21949482|294.21949482|294.21949482	C18H30O3|C18H30O3|C18H30O3		0.47799432|0.32436642|0.49884412	7.4779944|5.3243666|4.498844	['Nectriaceae']|['Ascomycota']|['Ascomycota']	InChI=1S/C18H30O3/c1-2-3-7-11-16-15(13-14-17(16)19)10-8-5-4-6-9-12-18(20)21/h3,7,15-16H,2,4-6,8-14H2,1H3,(H,20,21)|InChI=1S/C18H30O3/c1-4-5-6-8-11-14(2)12-9-7-10-13-16-17(21-16)15(3)18(19)20/h12,16-17H,3-11,13H2,1-2H3,(H,19,20)/b14-12+/t16-,17-/m1/s1|InChI=1S/C18H30O3/c1-2-3-4-5-6-7-8-9-11-16(19)14-15-17-12-10-13-18(20)21-17/h6-7,9,11,16-17,19H,2-5,8,10,12-15H2,1H3	Fatty acids	0.999862	Octadecanoids	0.867149	Other Octadecanoids	0.900778	Lineolic acids and derivatives	0.956856	Fatty acids|Fatty acids|Fatty acids	Octadecanoids|Octadecanoids|Fatty esters	12-oxophytodienoic acid metabolites|Other Octadecanoids|Lactones				21017					M+H	Spectral Match to 13-Keto-9Z,11E-octadecadienoic acid from NIST14	nan	CCMSLIB00003137992
		21045				3.3788	313.236		312.230059504|312.230059504|312.230059504	C18H32O4|C18H32O4|C18H32O4		0.35815912|0.31135216|0.5724848	7.358159|7.3113523|5.572485	['Nectriaceae']|['Nectriaceae']|['Ascomycota']	InChI=1S/C18H32O4/c1-2-3-4-5-6-8-11-14-17(22-21)15-12-9-7-10-13-16-18(19)20/h6,8,11,14,17,21H,2-5,7,9-10,12-13,15-16H2,1H3,(H,19,20)/b8-6-,14-11+/t17-/m1/s1|InChI=1S/C18H32O4/c1-2-3-11-14-17(22-21)15-12-9-7-5-4-6-8-10-13-16-18(19)20/h7,9,12,15,17,21H,2-6,8,10-11,13-14,16H2,1H3,(H,19,20)/b9-7-,15-12+/t17-/m0/s1|InChI=1S/C18H32O4/c1-15(19)9-5-4-7-11-16(20)10-6-2-3-8-12-17-13-14-18(21)22-17/h7,11,15…	Fatty acids	0.998965	Octadecanoids	0.996287	Other Octadecanoids	0.997027	Lineolic acids and derivatives	0.893225	Fatty acids|Fatty acids|Fatty acids	Octadecanoids|Octadecanoids|Fatty esters	Other Octadecanoids|Other Octadecanoids|Lactones				21045
		21077				2.37316	331.248		330.240624188|330.240624188|298.21440944|298.21440944	C18H34O5|C18H34O5|C17H30O4|C17H30O4		0.31807798|0.3091371|0.0|0.0	5.318078|5.3091373|5.0|5.0	['Ascomycota']|['Ascomycota']|['Hypocreales']|['Hypocreales']	InChI=1S/C18H34O5/c1-2-3-4-5-6-9-12-16(20)17(21)14-15(19)11-8-7-10-13-18(22)23/h6,9,15-17,19-21H,2-5,7-8,10-14H2,1H3,(H,22,23)/b9-6+|InChI=1S/C18H34O5/c1-2-3-7-11-16(20)17(21)14-13-15(19)10-8-5-4-6-9-12-18(22)23/h13-17,19-21H,2-12H2,1H3,(H,22,23)/b14-13+|InChI=1S/C17H30O4/c1-12(11-21-14(3)18)7-6-9-17(5,20)15-8-10-16(4,19)13(15)2/h7,13,15,19-20H,6,8-11H2,1-5H3/b12-7-/t13-,15+,16+,17?/m1/s1|InChI=1…	Fatty acids	0.999033	Octadecanoids	0.953404	Other Octadecanoids	0.978803	Long-chain fatty acids	0.904609	Fatty acids|Fatty acids|Terpenoids|Terpenoids	Fatty Acids and Conjugates|Octadecanoids|Sesquiterpenoids|Sesquiterpenoids	Hydroxy fatty acids|Other Octadecanoids|Cyclonerane sesquiterpenoids|Bisabolane sesquiterpenoids				21077
	n13	21553		16.4541	83.5459	3.84774	297.243	[M+FA-H]- 341.2344	296.235	C18H32O3	(9E,12E)-9-hydroxyoctadeca-9,12-dienoic acid	0.60747725|0.7179451	7.607477|6.717945	['Nectriaceae']|['Hypocreales']	InChI=1S/C18H32O3/c1-2-3-7-11-16-15(13-14-17(16)19)10-8-5-4-6-9-12-18(20)21/h15-16H,2-14H2,1H3,(H,20,21)/t15-,16+/m0/s1|InChI=1S/C18H32O3/c1-2-3-4-5-8-11-14-17(19)15-12-9-6-7-10-13-16-18(20)21/h8,11-12,15,17,19H,2-7,9-10,13-14,16H2,1H3,(H,20,21)/b11-8+,15-12-	Fatty acids	0.999479	Octadecanoids	0.452471	Other Octadecanoids	0.571812	Long-chain fatty acids	0.942546	Fatty acids|Fatty acids	Octadecanoids|Octadecanoids	12-oxophytodienoic acid metabolites|Other Octadecanoids				21553	C18H32O3	[M + H]+	InChI=1S/C18H32O3/c1-2-3-4-5-6-8-11-14-17(19)15-12-9-7-10-13-16-18(20)21/h6,8,14,19H,2-5,7,9-13,15-16H2,1H3,(H,20,21)	(9E,12E)-9-hydroxyoctadeca-9,12-dienoic acid	M+H-H2O	Spectral Match to 9,10-Dihydroxy-12Z-octadecenoic acid from NIST14	InChI=1S/C18H34O4/c1-2-3-4-5-7-10-13-16(19)17(20)14-11-8-6-9-12-15-18(21)22/h7,10,16-17,19-20H,2-6,8-9,11-15H2,1H3,(H,21,22)/b10-7-	CCMSLIB00003135128
		22381				4.6398	312.256									Fatty acids	0.999868	Octadecanoids	0.975085	Other Octadecanoids	0.986068	Lineolic acids and derivatives	0.986913							22381
		23247				4.31462	280.263		279.256214676|279.256214676|279.256214676	C18H33NO|C18H33NO|C18H33NO		0.47760627|0.26301324|0.5181437	7.4776063|6.2630134|1.5181437	['Streptophyta']|['Streptophyta']|['Eukaryota']	InChI=1S/C18H33NO/c1-2-3-4-5-6-7-8-9-10-11-12-13-14-15-16-17-18(19)20/h14-17H,2-13H2,1H3,(H2,19,20)|InChI=1S/C18H33NO/c1-4-5-6-7-8-9-10-11-12-13-14-18(20)19-16-15-17(2)3/h11-14,17H,4-10,15-16H2,1-3H3,(H,19,20)/b12-11+,14-13+|InChI=1S/C18H33NO/c1-2-3-4-5-6-7-8-9-10-11-12-13-14-15-16-17-18(19)20/h6-7,9-10H,2-5,8,11-17H2,1H3,(H2,19,20)/b7-6+,10-9+	Fatty acids	0.999933	Fatty amides	0.997118	Primary amides	0.999289	Fatty Acyls	0.965033	Fatty acids|Fatty acids|nan	Fatty Acids and Conjugates|Fatty Acids and Conjugates|nan	Unsaturated fatty acids|Branched fatty acids|nan				23247
		25331				6.22791	279.232		278.225	C18H30O2		0.269703	10.2697	['Cocoseae']	InChI=1S/C18H30O2/c1-2-3-4-5-6-7-8-9-10-11-12-13-14-15-16-17-18(19)20/h3-4,6-7,9-10H,2,5,8,11-17H2,1H3,(H,19,20)/b4-3+,7-6+,10-9+	Fatty acids	0.999961	Fatty Acids and Conjugates	0.996057	Unsaturated fatty acids	0.996679	Lineolic acids and derivatives	0.688017	Fatty acids	Fatty Acids and Conjugates	Unsaturated fatty acids				25331					M+H	Massbank:RP030402 ?-linolenic acid|linolenic acid|(9Z,12Z,15Z)-octadeca-9,12,15-trienoic acid	1S/C18H30O2/c1-2-3-4-5-6-7-8-9-10-11-12-13-14-15-16-17-18(19)20/h3-4,6-7,9-10H,2,5,8,11-17H2,1H3,(H,19,20)/b4-3-,7-6-,10-9-	CCMSLIB00005738623
		25396				4.93297	343.231		342.21949482|342.21949482|342.21949482	C22H30O3|C22H30O3|C22H30O3		0.20965752|0.20361932|0.20236844	4.2096577|4.2036195|4.2023683	['Streptophyta']|['Streptophyta']|['Streptophyta']	InChI=1S/C22H30O3/c1-14(2)8-7-9-16(5)11-13-19-21(24)18(12-10-15(3)4)17(6)20(23)22(19)25/h8,10-11,24H,7,9,12-13H2,1-6H3/b16-11+|InChI=1S/C22H30O3/c1-14(2)8-7-9-16(5)11-13-19-21(24)18(12-10-15(3)4)17(6)20(23)22(19)25/h8,10-11,25H,7,9,12-13H2,1-6H3/b16-11+|InChI=1S/C22H30O3/c1-15(2)7-6-8-17(5)10-12-19-14-20(22(24)25)13-18(21(19)23)11-9-16(3)4/h7,9-10,13-14,23H,6,8,11-12H2,1-5H3,(H,24,25)/b17-10+	Fatty acids	0.999443	Fatty Acids and Conjugates	0.878048	Thia fatty acids	0.425267	Long-chain fatty acids	0.858449	Polyketides|Polyketides|Terpenoids|Terpenoids	Meroterpenoids|Meroterpenoids|Diterpenoids	Polyprenylated cyclic polyketides (Hop meroterpenoids)|Polyprenylated cyclic polyketides (Hop meroterpenoids)|Myrsinane diterpenoids				25396
		25397				4.78107	343.23		342.21949482|342.21949482|342.21949482	C22H30O3|C22H30O3|C22H30O3		0.26914465|0.2625946|0.25941092	4.2691445|4.2625947|4.259411	['Streptophyta']|['Streptophyta']|['Streptophyta']	InChI=1S/C22H30O3/c1-14(2)8-7-9-16(5)11-13-19-21(24)18(12-10-15(3)4)17(6)20(23)22(19)25/h8,10-11,24H,7,9,12-13H2,1-6H3/b16-11+|InChI=1S/C22H30O3/c1-14(2)8-7-9-16(5)11-13-19-21(24)18(12-10-15(3)4)17(6)20(23)22(19)25/h8,10-11,25H,7,9,12-13H2,1-6H3/b16-11+|InChI=1S/C22H30O3/c1-16(2)7-5-8-17(3)9-6-10-18(4)11-12-19-13-21(24)14-20(15-23)22(19)25/h7,9,11,13-15,24-25H,5-6,8,10,12H2,1-4H3/b17-9+,18-11+	Fatty acids	0.986977	Fatty Acids and Conjugates	0.821515	Unsaturated fatty acids	0.615421	Long-chain fatty acids	0.747007	Polyketides|Polyketides|Terpenoids|Terpenoids|Polyketides	Meroterpenoids|Meroterpenoids|Meroterpenoids|Meroterpenoids	Polyprenylated cyclic polyketides (Hop meroterpenoids)|Polyprenylated cyclic polyketides (Hop meroterpenoids)|Tetraketide meroterpenoids|Merosesquiterpenoids				25397
		25453				4.93247	388.289									Fatty acids	0.979684	Fatty Acids and Conjugates	0.739351	Unsaturated fatty acids	0.794788	Fatty Acyls	0.812857							25453
		25454				4.7821	388.287									Fatty acids	0.827076	Docosanoids	0.298966	Other Docosanoids	0.427027	Lipids and lipid-like molecules	0.949061							25454
		25955				5.55971	307.263		306.255880328|306.255880328	C20H34O2|C20H34O2		0.2984367|0.25081673	10.298437|10.250816	['Cocoseae']|['Cocoseae']	InChI=1S/C20H34O2/c1-2-3-4-5-6-7-8-9-10-11-12-13-14-15-16-17-18-19-20(21)22/h3-4,6-7,9-10H,2,5,8,11-19H2,1H3,(H,21,22)/b4-3-,7-6-,10-9-|InChI=1S/C20H34O2/c1-2-3-4-5-6-7-8-9-10-11-12-13-14-15-16-17-18-19-20(21)22/h14-19H,2-13H2,1H3,(H,21,22)	Fatty acids	0.999823	Fatty esters	0.84464	Wax monoesters	0.751815	Lineolic acids and derivatives	0.925082	Fatty acids|Fatty acids	Fatty Acids and Conjugates|Fatty Acids and Conjugates	Unsaturated fatty acids|Unsaturated fatty acids				25955	C20H34O2	[M + H]+	InChI=1S/C20H34O2/c1-3-5-6-7-8-9-10-11-12-13-14-15-16-17-18-19-20(21)22-4-2/h5-6,8-9,11-12H,3-4,7,10,13-19H2,1-2H3	Ethyl linolenate	M+H	Spectral Match to 9Z,11E,13E-Octadecatrienoic acid ethyl ester from NIST14	InChI=1S/C20H34O2/c1-3-5-6-7-8-9-10-11-12-13-14-15-16-17-18-19-20(21)22-4-2/h7-12H,3-6,13-19H2,1-2H3/b8-7+,10-9-,12-11-	CCMSLIB00003139412
		26257				6.23659	307.263		306.255880328|306.255880328	C20H34O2|C20H34O2		0.27010813|0.22479638	10.270108|10.224796	['Cocoseae']|['Cocoseae']	InChI=1S/C20H34O2/c1-2-3-4-5-6-7-8-9-10-11-12-13-14-15-16-17-18-19-20(21)22/h3-4,6-7,9-10H,2,5,8,11-19H2,1H3,(H,21,22)/b4-3-,7-6-,10-9-|InChI=1S/C20H34O2/c1-2-3-4-5-6-7-8-9-10-11-12-13-14-15-16-17-18-19-20(21)22/h14-19H,2-13H2,1H3,(H,21,22)	Fatty acids	0.999945	Fatty esters	0.903568	Wax monoesters	0.837659	Lineolic acids and derivatives	0.962033	Fatty acids|Fatty acids	Fatty Acids and Conjugates|Fatty Acids and Conjugates	Unsaturated fatty acids|Unsaturated fatty acids				26257					M+H	Spectral Match to 9Z,11E,13E-Octadecatrienoic acid ethyl ester from NIST14	InChI=1S/C20H34O2/c1-3-5-6-7-8-9-10-11-12-13-14-15-16-17-18-19-20(21)22-4-2/h7-12H,3-6,13-19H2,1-2H3/b8-7+,10-9-,12-11-	CCMSLIB00003139412
	n4	26521				7.49522	437.399		436.391645524|436.391645524|436.391645524	C28H52O3|C28H52O3|C28H52O3		0.75715643|0.6968252|0.63739026	6.7571564|3.6968253|1.6373903	['Streptophyta']|['Eukaryota']|['Eukaryota']	InChI=1S/C28H52O3/c1-2-3-4-5-15-18-21-24-27(29)25-22-19-16-13-11-9-7-6-8-10-12-14-17-20-23-26-28(30)31/h15,18H,2-14,16-17,19-26H2,1H3,(H,30,31)/b18-15-|InChI=1S/C28H52O3/c1-3-4-5-6-7-8-9-10-11-12-13-14-15-16-17-18-19-20-21-22-23-24-25-26-27(31-2)28(29)30/h9-10,23-24,27H,3-8,11-22,25-26H2,1-2H3,(H,29,30)/b10-9-,24-23-|InChI=1S/C28H52O3/c1-3-5-7-9-11-16-20-24-27(29)25-21-17-13-10-12-15-19-23-26(28(…	Terpenoids	0.958162	Steroids	0.989689	Cholestane steroids	0.762526	Cholesterols and derivatives	0.701014	Fatty acids|Fatty acids|Fatty acids|Fatty acids	Fatty Acids and Conjugates|Fatty Acids and Conjugates|Fatty Acids and Conjugates|Fatty Acids and Conjugates	Oxo fatty acids|Methoxy fatty acids|Branched fatty acids|Oxo fatty acids				26521
		26522				7.55808	437.399		436.391645524|436.391645524|436.391645524	C28H52O3|C28H52O3|C28H52O3		0.72737443|0.63839704|0.5857083	6.7273746|3.638397|1.5857084	['Streptophyta']|['Eukaryota']|['Eukaryota']	InChI=1S/C28H52O3/c1-2-3-4-5-15-18-21-24-27(29)25-22-19-16-13-11-9-7-6-8-10-12-14-17-20-23-26-28(30)31/h15,18H,2-14,16-17,19-26H2,1H3,(H,30,31)/b18-15-|InChI=1S/C28H52O3/c1-3-4-5-6-7-8-9-10-11-12-13-14-15-16-17-18-19-20-21-22-23-24-25-26-27(31-2)28(29)30/h9-10,23-24,27H,3-8,11-22,25-26H2,1-2H3,(H,29,30)/b10-9-,24-23-|InChI=1S/C28H52O3/c1-3-5-7-9-11-16-20-24-27(29)25-21-17-13-10-12-15-19-23-26(28(…	Terpenoids	0.940568	Steroids	0.990048	Cholestane steroids	0.732322	Cholesterols and derivatives	0.669432	Fatty acids|Fatty acids|Fatty acids|Fatty acids	Fatty Acids and Conjugates|Fatty Acids and Conjugates|Fatty Acids and Conjugates|Fatty Acids and Conjugates	Oxo fatty acids|Methoxy fatty acids|Branched fatty acids|Oxo fatty acids				26522
		26552				7.49522	454.426									Terpenoids	0.912134	Steroids	0.924637	Cholane steroids	0.844824	Dihydroxy bile acids, alcohols and derivatives	0.566852							26552
		26554				7.55812	454.426		412.392	C26H52O3		0	8	['Arecaceae']	InChI=1S/C26H52O3/c27-25-23-21-19-17-15-13-11-9-7-5-3-1-2-4-6-8-10-12-14-16-18-20-22-24-26(28)29/h27H,1-25H2,(H,28,29)	Terpenoids	0.986207	Steroids	0.984353	Cholestane steroids	0.909945	Cholesterols and derivatives	0.939286	Fatty acids	Fatty Acids and Conjugates	Hydroxy fatty acids				26554
		26610				7.9746	482.457		440.423	C28H56O3		0	8	['Arecaceae']	InChI=1S/C28H56O3/c29-27-25-23-21-19-17-15-13-11-9-7-5-3-1-2-4-6-8-10-12-14-16-18-20-22-24-26-28(30)31/h29H,1-27H2,(H,30,31)	Fatty acids	0.989552	Spingolipids	0.967806	Ceramides	0.919668	Ceramides	0.981285	Fatty acids	Fatty Acids and Conjugates	Hydroxy fatty acids				26610
		27293				4.99397	314.27									Fatty acids	0.99904	Octadecanoids	0.997199	Other Octadecanoids	0.999187	Lineolic acids and derivatives	0.829309							27293
		27392				6.81341	398.364		356.329	C22H44O3		0	8	['Arecaceae']	InChI=1S/C22H44O3/c23-21-19-17-15-13-11-9-7-5-3-1-2-4-6-8-10-12-14-16-18-20-22(24)25/h23H,1-21H2,(H,24,25)	Terpenoids	0.040464	Steroids	0.167672	Cholane steroids	0.838841	Hydroxy bile acids, alcohols and derivatives	0.698702	Fatty acids	Fatty Acids and Conjugates	Hydroxy fatty acids				27392
		27423				7.32464	426.394		384.36	C24H48O3		0	8	['Arecaceae']	InChI=1S/C24H48O3/c25-23-21-19-17-15-13-11-9-7-5-3-1-2-4-6-8-10-12-14-16-18-20-22-24(26)27/h25H,1-23H2,(H,26,27)	Terpenoids	0.984482	Steroids	0.987457	Cholestane steroids	0.915476	Cholestane steroids	0.501961	Fatty acids	Fatty Acids and Conjugates	Hydroxy fatty acids				27423
		27451				7.72672	454.426		412.392	C26H52O3		0	8	['Arecaceae']	InChI=1S/C26H52O3/c27-25-23-21-19-17-15-13-11-9-7-5-3-1-2-4-6-8-10-12-14-16-18-20-22-24-26(28)29/h27H,1-25H2,(H,28,29)	Terpenoids	0.976824	Steroids	0.942473	Cholane steroids	0.832256	Hydroxy bile acids, alcohols and derivatives	0.903516	Fatty acids	Fatty Acids and Conjugates	Hydroxy fatty acids				27451
		28115				4.26088	269.211		268.203844756|268.203844756|268.203844756	C16H28O3|C16H28O3|C16H28O3		0.66913116|0.40910804|0.3870077	6.6691313|5.409108|5.3870077	['Streptophyta']|['Streptophyta']|['Streptophyta']	InChI=1S/C16H28O3/c1-2-12-15(17)13-10-8-6-4-3-5-7-9-11-14-16(18)19/h6,8,10,13,15,17H,2-5,7,9,11-12,14H2,1H3,(H,18,19)/b8-6+,13-10+|InChI=1S/C16H28O3/c1-2-3-4-5-6-7-8-9-11-14(17)15-12-10-13-16(18)19-15/h8-9,14-15,17H,2-7,10-13H2,1H3/b9-8-|InChI=1S/C16H28O3/c1-2-3-4-5-6-7-8-9-10-15-13-14(11-12-17)16(18)19-15/h12,14-15H,2-11,13H2,1H3	Fatty acids	0.997855	Fatty Acids and Conjugates	0.73682	Hydroxy fatty acids	0.372328	Long-chain fatty acids	0.827722	Fatty acids|Fatty acids|Fatty acids	Fatty Acids and Conjugates|Fatty esters|Fatty esters	Hydroxy fatty acids|Lactones|Lactones				28115	C16H28O3	[M + H]+	InChI=1S/C16H28O3/c1-2-12-15(17)13-10-8-6-4-3-5-7-9-11-14-16(18)19/h6,8,10,13,15,17H,2-5,7,9,11-12,14H2,1H3,(H,18,19)	9,11-Hexadecadienoic acid, 13-hydroxy-
		28219				6.07707	335.294		334.287180456|334.287180456|334.287180456	C22H38O2|C22H38O2|C22H38O2		0.32999447|0.30726928|0.30611715	4.3299947|4.307269|4.306117	['Streptophyta']|['Streptophyta']|['Streptophyta']	InChI=1S/C22H38O2/c1-2-3-4-5-6-7-8-9-10-11-12-13-14-15-17-20-21(23)18-16-19-22(20)24/h16,18-19,23-24H,2-15,17H2,1H3|InChI=1S/C22H38O2/c1-3-4-5-6-7-8-9-10-11-12-13-14-15-16-20-17-21(23)19(2)22(24)18-20/h17-18,23-24H,3-16H2,1-2H3|InChI=1S/C22H38O2/c1-2-3-4-5-6-7-8-9-10-11-12-13-14-15-16-20-17-21(23)19-22(24)18-20/h17-19,23-24H,2-16H2,1H3	Fatty acids	0.995053	Fatty Acids and Conjugates	0.973608	Unsaturated fatty acids	0.956169	Long-chain fatty acids	0.771882	Polyketides|Polyketides|Polyketides	Aromatic polyketides|Aromatic polyketides|Aromatic polyketides	Catechols with side chains|Catechols with side chains|Catechols with side chains				28219
		28364				6.75815	486.416									Fatty acids	0.998249	Glycerolipids	0.973407	Diacylglycerols	0.969636	Diacylglycerols	0.958767							28364
		28396				7.05236	514.448																							28396
		29207				5.4914	402.323									Fatty acids	0.994549		0		0	Fatty alcohols	0.734347							29207
		29597				5.66148	307.264		306.255880328|306.255880328|306.255880328	C20H34O2|C20H34O2|C20H34O2		0.2694795|0.22331153|0.32229564	10.26948|10.223311|6.3222957	['Cocoseae']|['Cocoseae']|['Streptophyta']	InChI=1S/C20H34O2/c1-2-3-4-5-6-7-8-9-10-11-12-13-14-15-16-17-18-19-20(21)22/h3-4,6-7,9-10H,2,5,8,11-19H2,1H3,(H,21,22)/b4-3-,7-6-,10-9-|InChI=1S/C20H34O2/c1-2-3-4-5-6-7-8-9-10-11-12-13-14-15-16-17-18-19-20(21)22/h14-19H,2-13H2,1H3,(H,21,22)|InChI=1S/C20H34O2/c21-20(22)18-12-10-8-6-4-2-1-3-5-7-9-11-15-19-16-13-14-17-19/h1-2,13,16,19H,3-12,14-15,17-18H2,(H,21,22)/b2-1-	Fatty acids	0.999613	Fatty Acids and Conjugates	0.717197	Unsaturated fatty acids	0.821096	Lineolic acids and derivatives	0.811676	Fatty acids|Fatty acids|Fatty acids	Fatty Acids and Conjugates|Fatty Acids and Conjugates|Fatty Acids and Conjugates	Unsaturated fatty acids|Unsaturated fatty acids|Carbocyclic fatty acids				29597					M+H	Spectral Match to 9Z,11E,13E-Octadecatrienoic acid ethyl ester from NIST14	InChI=1S/C20H34O2/c1-3-5-6-7-8-9-10-11-12-13-14-15-16-17-18-19-20(21)22-4-2/h7-12H,3-6,13-19H2,1-2H3/b8-7+,10-9-,12-11-	CCMSLIB00003139412
		30395				4.96783	278.248		277.240564612|277.240564612|277.240564612	C18H31NO|C18H31NO|C18H31NO		0.37308064|0.32468405|0.36559153	4.3730807|4.324684|2.3655915	['Streptophyta']|['Streptophyta']|['Eukaryota']	InChI=1S/C18H31NO/c1-5-6-7-8-9-10-11-12-13-17-14-15-18(20-4)16(2)19(17)3/h8-13,16-18H,5-7,14-15H2,1-4H3/b9-8+,11-10+,13-12+/t16-,17+,18-/m1/s1|InChI=1S/C18H31NO/c1-2-3-4-5-6-7-8-9-10-11-12-15-18(20)19-16-13-14-17-19/h10-12,15H,2-9,13-14,16-17H2,1H3/b11-10+,15-12+|InChI=1S/C18H31NO/c1-3-4-5-6-7-8-9-10-11-12-13-14-15-16-18(20)17(2)19/h4-5,7-8,10-11,14-15,17-18,20H,3,6,9,12-13,16,19H2,1-2H3/b5-4-,8-…	Fatty acids	0.999818	Fatty amides	0.997185	Primary amides	0.992359	Fatty Acyls	0.963013	Alkaloids|Alkaloids|Fatty acids	Lysine alkaloids|Lysine alkaloids|Spingolipids	Piperidine alkaloids|Piperidine alkaloids|Sphingoid bases				30395
		34101				4.08643	353.269		352.261359632|352.261359632|352.261359632	C21H36O4|C21H36O4|C21H36O4		0.40043935|0.39720386|0.3677069	5.4004393|5.397204|5.367707	['Streptophyta']|['Streptophyta']|['Streptophyta']	InChI=1S/C21H36O4/c1-2-3-4-5-6-7-8-9-10-11-12-13-14-15-16-17-21(24)25-20(18-22)19-23/h3-4,6-7,9-10,20,22-23H,2,5,8,11-19H2,1H3/b4-3+,7-6+,10-9+|InChI=1S/C21H36O4/c1-2-3-4-5-6-7-8-9-10-11-12-13-14-15-16-17-21(24)25-20(18-22)19-23/h5-10,20,22-23H,2-4,11-19H2,1H3/b6-5+,8-7+,10-9+|InChI=1S/C21H36O4/c1-2-3-4-5-6-7-8-9-10-11-12-13-14-15-16-17-21(24)25-19-20(23)18-22/h3-4,6-7,9-10,20,22-23H,2,5,8,11-19H…	Fatty acids	0.999991	Glycerolipids	0.99989	Monoacylglycerols	0.981361	Lineolic acids and derivatives	0.883217	Fatty acids|Fatty acids|Fatty acids	Glycerolipids|Glycerolipids|Glycerolipids	Monoacylglycerols|Monoacylglycerols|Monoacylglycerols				34101					M+H	Spectral Match to Monolinolenin (9c,12c,15c) from NIST14	nan	CCMSLIB00003138418
		34191				6.58032	472.436									Fatty acids	0.991801	Glycerolipids	0.975387	Diacylglycerols	0.981934	Diacylglycerols	0.967675							34191
		34948				6.16176	427.379		426.371	C26H50O4		0.33311	4.33311	['Streptophyta']	InChI=1S/C26H50O4/c1-4-5-6-7-8-9-10-11-12-13-14-15-16-17-18-19-26(28)30-23-25(27)22-29-21-20-24(2)3/h18-19,24-25,27H,4-17,20-23H2,1-3H3/b19-18+/t25-/m1/s1	Fatty acids	0.997876	Glycerolipids	0.967447	Diacylglycerols	0.950288	Diacylglycerols	0.955957	Fatty acids|Fatty acids	Glycerolipids|Glycerolipids	Triacylglycerols|Monoacylglycerols				34948
		34966				6.61684	455.411									Fatty acids	0.958299	Glycerolipids	0.849262	Diacylglycerols	0.883909	Diacylglycerols	0.851253							34966
		35759				6.15833	444.405									Fatty acids	0.998531	Glycerolipids	0.985518	Diacylglycerols	0.952777	Diacylglycerols	0.933378							35759
		35760				6.18473	444.41									Fatty acids	0.977657	Fatty amides	0.646174	Primary amides	0.983139	Fatty Acyls	0.812575							35760
		36286				6.24697	427.379		426.371	C26H50O4		0.326327	4.32633	['Streptophyta']	InChI=1S/C26H50O4/c1-4-5-6-7-8-9-10-11-12-13-14-15-16-17-18-19-26(28)30-23-25(27)22-29-21-20-24(2)3/h18-19,24-25,27H,4-17,20-23H2,1-3H3/b19-18+/t25-/m1/s1	Fatty acids	0.998358	Glycerolipids	0.850221	Diacylglycerols	0.811319	Diacylglycerols	0.862589	Fatty acids|Fatty acids	Glycerolipids|Glycerolipids	Triacylglycerols|Monoacylglycerols				36286
		36860				6.24751	444.406									Fatty acids	0.98375	Glycerolipids	0.836964	Diacylglycerols	0.800988	Diacylglycerols	0.533931							36860
		38127				3.95133	278.248		277.240564612|277.240564612|277.240564612	C18H31NO|C18H31NO|C18H31NO		0.27272516|0.23172048|0.29044744	4.272725|4.2317204|2.2904475	['Streptophyta']|['Streptophyta']|['Eukaryota']	InChI=1S/C18H31NO/c1-5-6-7-8-9-10-11-12-13-17-14-15-18(20-4)16(2)19(17)3/h8-13,16-18H,5-7,14-15H2,1-4H3/b9-8+,11-10+,13-12+/t16-,17+,18-/m1/s1|InChI=1S/C18H31NO/c1-2-3-4-5-6-7-8-9-10-11-12-15-18(20)19-16-13-14-17-19/h10-12,15H,2-9,13-14,16-17H2,1H3/b11-10+,15-12+|InChI=1S/C18H31NO/c1-3-4-5-6-7-8-9-10-11-12-13-14-15-16-18(20)17(2)19/h4-5,7-8,10-11,14-15,17-18,20H,3,6,9,12-13,16,19H2,1-2H3/b5-4-,8-…	Fatty acids	0.999542	Fatty amides	0.997245	Primary amides	0.998769	Fatty Acyls	0.912403	Alkaloids|Alkaloids|Fatty acids	Lysine alkaloids|Lysine alkaloids|Spingolipids	Piperidine alkaloids|Piperidine alkaloids|Sphingoid bases				38127
		40011				4.94866	351.29									Fatty acids	0.979359	Eicosanoids	0.944923	Other Eicosanoids	0.710988	Fatty Acyls	0.896023							40011
		42434				4.73927	337.274		336.266445012|336.266445012|336.266445012	C21H36O3|C21H36O3|C21H36O3		0.31816858|0.30967674|0.2831914	5.3181686|4.3096766|4.283191	['Streptophyta']|['Streptophyta']|['Streptophyta']	InChI=1S/C21H36O3/c1-4-7-9-10-11-12-13-14-16-20(22)19(15-8-5-2)17-18-21(23)24-6-3/h8,12-16,19-20,22H,4-7,9-11,17-18H2,1-3H3/b13-12-,15-8+,16-14+|InChI=1S/C21H36O3/c1-15(14-18(22)24-6)8-9-17-20(4)12-7-11-19(2,3)16(20)10-13-21(17,5)23/h14,16-17,23H,7-13H2,1-6H3/b15-14+/t16-,17+,20+,21-/m1/s1|InChI=1S/C21H36O3/c1-3-4-5-6-7-8-9-10-11-12-13-14-15-16-17-19-20(22)18(2)24-21(19)23/h6-7,19-20,22H,2-5,8-17…	Fatty acids	0.995468	Glycerolipids	0.987731	Monoacylglycerols	0.669486	Fatty acid esters	0.620694	Fatty acids|Terpenoids|nan	Fatty esters|Diterpenoids|nan	Wax monoesters|Labdane diterpenoids|nan				42434
		42888				4.99619	297.243		296.235144884|296.235144884|296.235144884	C18H32O3|C18H32O3|C18H32O3		0.61467993|0.61347944|0.6081694	6.61468|6.6134796|6.6081696	['Streptophyta']|['Streptophyta']|['Streptophyta']	InChI=1S/C18H32O3/c1-3-5-6-7-8-9-12-15-18(21,4-2)16-13-10-11-14-17(19)20/h4,10,13,21H,2-3,5-9,11-12,14-16H2,1H3,(H,19,20)/b13-10-|InChI=1S/C18H32O3/c1-2-3-4-5-6-7-8-9-10-11-12-13-14-15-17(19)16-18(20)21/h12-15,17,19H,2-11,16H2,1H3,(H,20,21)/b13-12?,15-14+|InChI=1S/C18H32O3/c1-2-3-4-5-6-8-11-14-17(19)15-12-9-7-10-13-16-18(20)21/h5-6H,2-4,7-16H2,1H3,(H,20,21)/b6-5+	Fatty acids	0.99958	Octadecanoids	0.661871	Other Octadecanoids	0.673599	Long-chain fatty acids	0.850431	Fatty acids|Fatty acids|Fatty acids	Fatty Acids and Conjugates|Fatty Acids and Conjugates|Fatty Acids and Conjugates	Hydroxy fatty acids|Hydroxy fatty acids|Oxo fatty acids				42888					[M-H2O+H]+	NCGC00381425-01!8-hydroxy-8-(3-octyloxiran-2-yl)octanoic acid [IIN-based on: CCMSLIB00000846585]	InChI=1S/C18H34O4/c1-2-3-4-5-6-10-13-16-18(22-16)15(19)12-9-7-8-11-14-17(20)21/h15-16,18-19H,2-14H2,1H3,(H,20,21)	CCMSLIB00005722214
		43082				4.01593	278.248		277.240564612|277.240564612|277.240564612	C18H31NO|C18H31NO|C18H31NO		0.25979397|0.21915312|0.2937701	4.2597938|4.219153|2.29377	['Streptophyta']|['Streptophyta']|['Eukaryota']	InChI=1S/C18H31NO/c1-5-6-7-8-9-10-11-12-13-17-14-15-18(20-4)16(2)19(17)3/h8-13,16-18H,5-7,14-15H2,1-4H3/b9-8+,11-10+,13-12+/t16-,17+,18-/m1/s1|InChI=1S/C18H31NO/c1-2-3-4-5-6-7-8-9-10-11-12-15-18(20)19-16-13-14-17-19/h10-12,15H,2-9,13-14,16-17H2,1H3/b11-10+,15-12+|InChI=1S/C18H31NO/c1-3-4-5-6-7-8-9-10-11-12-13-14-15-16-18(20)17(2)19/h4-5,7-8,10-11,14-15,17-18,20H,3,6,9,12-13,16,19H2,1-2H3/b5-4-,8-…	Fatty acids	0.999703	Fatty amides	0.996083	Primary amides	0.999336	Fatty Acyls	0.934637	Alkaloids|Alkaloids|Fatty acids	Lysine alkaloids|Lysine alkaloids|Spingolipids	Piperidine alkaloids|Piperidine alkaloids|Sphingoid bases				43082
		46202				3.7585	297.243		296.235144884|296.235144884|296.235144884	C18H32O3|C18H32O3|C18H32O3		0.68008244|0.6750825|0.64910036	6.6800823|6.6750827|6.6491003	['Streptophyta']|['Streptophyta']|['Streptophyta']	InChI=1S/C18H32O3/c1-2-3-4-5-6-7-8-9-10-11-12-13-14-15-17(19)16-18(20)21/h12-15,17,19H,2-11,16H2,1H3,(H,20,21)/b13-12+,15-14+|InChI=1S/C18H32O3/c1-3-5-6-7-8-9-12-15-18(21,4-2)16-13-10-11-14-17(19)20/h4,10,13,21H,2-3,5-9,11-12,14-16H2,1H3,(H,19,20)/b13-10-|InChI=1S/C18H32O3/c1-2-3-4-5-6-8-11-14-17(19)15-12-9-7-10-13-16-18(20)21/h5-6H,2-4,7-16H2,1H3,(H,20,21)/b6-5+	Fatty acids	0.999003	Octadecanoids	0.919122	Other Octadecanoids	0.961459	Lineolic acids and derivatives	0.55356	Fatty acids|Fatty acids|Fatty acids	Fatty Acids and Conjugates|Fatty Acids and Conjugates|Fatty Acids and Conjugates	Hydroxy fatty acids|Hydroxy fatty acids|Oxo fatty acids				46202	C18H32O3	[M + H]+	InChI=1S/C18H32O3/c1-17(19)15-13-11-9-7-5-3-2-4-6-8-10-12-14-16-18(20)21/h2-3,7,9,17,19H,4-6,8,10-16H2,1H3,(H,20,21)		[M-H2O+H]+	NCGC00381425-01!8-hydroxy-8-(3-octyloxiran-2-yl)octanoic acid [IIN-based on: CCMSLIB00000846585]	InChI=1S/C18H34O4/c1-2-3-4-5-6-10-13-16-18(22-16)15(19)12-9-7-8-11-14-17(20)21/h15-16,18-19H,2-14H2,1H3,(H,20,21)	CCMSLIB00005722214
		46220				3.76244	315.253		314.245709568|314.245709568|314.245709568	C18H34O4|C18H34O4|C18H34O4		0.5017426|0.49960455|0.49384606	5.5017424|5.4996047|5.493846	['Streptophyta']|['Streptophyta']|['Streptophyta']	InChI=1S/C18H34O4/c19-16-12-8-4-3-6-10-14-17(20)13-9-5-1-2-7-11-15-18(21)22/h9,13,17,19-20H,1-8,10-12,14-16H2,(H,21,22)/b13-9+|InChI=1S/C18H34O4/c19-16-12-8-3-1-2-5-9-13-17(20)14-10-6-4-7-11-15-18(21)22/h9,13,17,19-20H,1-8,10-12,14-16H2,(H,21,22)/b13-9+|InChI=1S/C18H34O4/c1-2-3-4-7-11-16(19)12-8-5-6-9-13-17(20)14-10-15-18(21)22/h9,13,16-17,19-20H,2-8,10-12,14-15H2,1H3,(H,21,22)/b13-9+	Fatty acids	0.999586	Octadecanoids	0.99959	Other Octadecanoids	0.99992	Lineolic acids and derivatives	0.762954	Fatty acids|Fatty acids|Fatty acids	Octadecanoids|Octadecanoids|Octadecanoids	Other Octadecanoids|Other Octadecanoids|Other Octadecanoids				46220	C18H34O4	[M + H]+	InChI=1S/C18H34O4/c1-2-3-4-5-7-10-13-16(19)17(20)14-11-8-6-9-12-15-18(21)22/h7,10,16-17,19-20H,2-6,8-9,11-15H2,1H3,(H,21,22)	leukotoxin	M+H	Spectral Match to 12,13-DiHOME from NIST14	nan	CCMSLIB00003134933
		46236				4.7897	337.274		336.266445012|336.266445012|336.266445012	C21H36O3|C21H36O3|C21H36O3		0.29984847|0.2605545|0.25097346	5.2998486|4.2605543|4.2509737	['Streptophyta']|['Streptophyta']|['Streptophyta']	InChI=1S/C21H36O3/c1-4-7-9-10-11-12-13-14-16-20(22)19(15-8-5-2)17-18-21(23)24-6-3/h8,12-16,19-20,22H,4-7,9-11,17-18H2,1-3H3/b13-12-,15-8+,16-14+|InChI=1S/C21H36O3/c1-8-20(5,23)12-13-21(6)14(2)17(22)18(24-7)16-15(21)10-9-11-19(16,3)4/h8,14,17-18,22-23H,1,9-13H2,2-7H3|InChI=1S/C21H36O3/c1-15(14-18(22)24-6)8-9-17-20(4)12-7-11-19(2,3)16(20)10-13-21(17,5)23/h14,16-17,23H,7-13H2,1-6H3	Fatty acids	0.874463	Eicosanoids	0.662143		0	Fatty Acyls	0.532485	Fatty acids|Terpenoids|Terpenoids	Fatty esters|Diterpenoids|Diterpenoids	Wax monoesters|Halimane diterpenoids|Labdane diterpenoids				46236
	n7	47019				5.95305	413.399		412.392	C26H52O3		0.592245	8.59225	['Arecaceae']	InChI=1S/C26H52O3/c27-25-23-21-19-17-15-13-11-9-7-5-3-1-2-4-6-8-10-12-14-16-18-20-22-24-26(28)29/h27H,1-25H2,(H,28,29)	Terpenoids	0.801019	Steroids	0.874094	Cholestane steroids	0.46663	Cholesterols and derivatives	0.573218	Fatty acids	Fatty Acids and Conjugates	Hydroxy fatty acids				47019
		47028				4.44235	420.332									Fatty acids	0.993194	Eicosanoids	0.487707		0	Long-chain fatty acids	0.822226							47028
		47273				4.44515	403.305									Fatty acids	0.97721	Eicosanoids	0.867261	Prostaglandins	0.830672	Fatty alcohols	0.686052							47273
		48454				5.68311	399.383		398.37599546|398.37599546|398.37599546	C25H50O3|C25H50O3|C25H50O3		0.51700824|0.47671974|0.43658808	6.5170083|6.47672|6.4365883	['Streptophyta']|['Streptophyta']|['Streptophyta']	InChI=1S/C25H50O3/c26-24-22-20-18-16-14-12-10-8-6-4-2-1-3-5-7-9-11-13-15-17-19-21-23-25(27)28/h26H,1-24H2,(H,27,28)|InChI=1S/C25H50O3/c1-2-3-4-5-6-7-8-9-10-11-12-13-14-15-16-17-18-19-21-24(26)22-20-23-25(27)28/h24,26H,2-23H2,1H3,(H,27,28)|InChI=1S/C25H50O3/c1-2-3-4-5-6-7-8-9-10-11-12-13-14-15-16-17-18-19-20-21-22-23-24(26)25(27)28/h24,26H,2-23H2,1H3,(H,27,28)	Terpenoids	0.675389		0		0	Fatty alcohols	0.518605	Fatty acids|Fatty acids|Fatty acids	Fatty Acids and Conjugates|Fatty Acids and Conjugates|Fatty Acids and Conjugates	Hydroxy fatty acids|Hydroxy fatty acids|Hydroxy fatty acids				48454
		49387				6.91871	279.232		278.225	C18H30O2		0.269454	10.2695	['Cocoseae']	InChI=1S/C18H30O2/c1-2-3-4-5-6-7-8-9-10-11-12-13-14-15-16-17-18(19)20/h3-4,6-7,9-10H,2,5,8,11-17H2,1H3,(H,19,20)/b4-3+,7-6+,10-9+	Fatty acids	0.999911	Fatty Acids and Conjugates	0.99486	Unsaturated fatty acids	0.993917	Lineolic acids and derivatives	0.597546	Fatty acids	Fatty Acids and Conjugates	Unsaturated fatty acids				49387					M+H	Massbank:RP030402 ?-linolenic acid|linolenic acid|(9Z,12Z,15Z)-octadeca-9,12,15-trienoic acid	1S/C18H30O2/c1-2-3-4-5-6-7-8-9-10-11-12-13-14-15-16-17-18(19)20/h3-4,6-7,9-10H,2,5,8,11-17H2,1H3,(H,19,20)/b4-3-,7-6-,10-9-	CCMSLIB00005738623
		49406				4.24337	297.242		296.235144884|296.235144884|296.235144884	C18H32O3|C18H32O3|C18H32O3		0.3367332|0.33093488|0.29691958	6.3367333|6.330935|6.29692	['Streptophyta']|['Streptophyta']|['Streptophyta']	InChI=1S/C18H32O3/c1-2-3-4-5-7-10-13-16-17(21-16)14-11-8-6-9-12-15-18(19)20/h7,10,16-17H,2-6,8-9,11-15H2,1H3,(H,19,20)/b10-7+|InChI=1S/C18H32O3/c1-2-3-10-13-16-17(21-16)14-11-8-6-4-5-7-9-12-15-18(19)20/h8,11,16-17H,2-7,9-10,12-15H2,1H3,(H,19,20)/b11-8-|InChI=1S/C18H32O3/c1-2-3-4-5-6-8-11-14-17(19)15-12-9-7-10-13-16-18(20)21/h5-6H,2-4,7-16H2,1H3,(H,20,21)/b6-5+	Fatty acids	0.997238	Octadecanoids	0.869955	Other Octadecanoids	0.929995	Lineolic acids and derivatives	0.601831	Fatty acids|Fatty acids|Fatty acids	Fatty Acids and Conjugates|Fatty Acids and Conjugates|Fatty Acids and Conjugates	Epoxy fatty acids|Epoxy fatty acids|Oxo fatty acids				49406					M+H	Spectral Match to 9(10)-EpOME from NIST14	nan	CCMSLIB00003136100
	n5	49469				5.47128	385.367		384.360345396|384.360345396	C24H48O3|C24H48O3		0.5149439|0.48085508	8.514944|6.480855	['Arecaceae']|['Streptophyta']	InChI=1S/C24H48O3/c25-23-21-19-17-15-13-11-9-7-5-3-1-2-4-6-8-10-12-14-16-18-20-22-24(26)27/h25H,1-23H2,(H,26,27)|InChI=1S/C24H48O3/c1-2-3-4-5-6-7-8-9-10-11-12-13-14-15-16-17-18-19-20-21-23(25)22-24(26)27/h23,25H,2-22H2,1H3,(H,26,27)	Fatty acids	0.903853		0		0	Fatty Acyls	0.846167	Fatty acids|Fatty acids	Fatty Acids and Conjugates|Fatty Acids and Conjugates	Hydroxy fatty acids|Hydroxy fatty acids				49469
	n8	49477				5.75981	399.384		398.37599546|398.37599546|398.37599546	C25H50O3|C25H50O3|C25H50O3		0.58128387|0.5464576|0.4942109	6.581284|6.546458|6.4942107	['Streptophyta']|['Streptophyta']|['Streptophyta']	InChI=1S/C25H50O3/c26-24-22-20-18-16-14-12-10-8-6-4-2-1-3-5-7-9-11-13-15-17-19-21-23-25(27)28/h26H,1-24H2,(H,27,28)|InChI=1S/C25H50O3/c1-2-3-4-5-6-7-8-9-10-11-12-13-14-15-16-17-18-19-21-24(26)22-20-23-25(27)28/h24,26H,2-23H2,1H3,(H,27,28)|InChI=1S/C25H50O3/c1-2-3-4-5-6-7-8-9-10-11-12-13-14-15-16-17-18-19-20-21-22-23-24(26)25(27)28/h24,26H,2-23H2,1H3,(H,27,28)	Terpenoids	0.293706	Steroids	0.354535		0	Fatty alcohols	0.631394	Fatty acids|Fatty acids|Fatty acids	Fatty Acids and Conjugates|Fatty Acids and Conjugates|Fatty Acids and Conjugates	Hydroxy fatty acids|Hydroxy fatty acids|Hydroxy fatty acids				49477
		49934				5.26208	279.232		278.225	C18H30O2		0.260397	10.2604	['Cocoseae']	InChI=1S/C18H30O2/c1-2-3-4-5-6-7-8-9-10-11-12-13-14-15-16-17-18(19)20/h3-4,6-7,9-10H,2,5,8,11-17H2,1H3,(H,19,20)/b4-3-,7-6-,10-9-	Fatty acids	0.999883	Fatty Acids and Conjugates	0.993762	Unsaturated fatty acids	0.993264	Lineolic acids and derivatives	0.723825	Fatty acids	Fatty Acids and Conjugates	Unsaturated fatty acids				49934					M+H-H2O	Spectral Match to 9(10)-EpOME from NIST14	nan	CCMSLIB00003134812
		50269				6.81527	514.448									Fatty acids	0.996291	Glycerolipids	0.974008	Diacylglycerols	0.989071	1,2-diacylglycerols	0.702856							50269
		50804				6.42538	486.415									Fatty acids	0.999805	Glycerolipids	0.999562	Diacylglycerols	0.999417	1,2-diacylglycerols	0.912464							50804
		51109				5.02135	297.243		296.235144884|296.235144884|296.235144884	C18H32O3|C18H32O3|C18H32O3		0.607265|0.5991302|0.58831996	6.607265|6.59913|6.58832	['Streptophyta']|['Streptophyta']|['Streptophyta']	InChI=1S/C18H32O3/c1-2-3-4-5-7-10-13-16-17(21-16)14-11-8-6-9-12-15-18(19)20/h7,10,16-17H,2-6,8-9,11-15H2,1H3,(H,19,20)/b10-7+|InChI=1S/C18H32O3/c1-2-3-4-5-6-8-11-14-17(19)15-12-9-7-10-13-16-18(20)21/h5-6H,2-4,7-16H2,1H3,(H,20,21)/b6-5+|InChI=1S/C18H32O3/c1-2-3-10-13-16-17(21-16)14-11-8-6-4-5-7-9-12-15-18(19)20/h8,11,16-17H,2-7,9-10,12-15H2,1H3,(H,19,20)/b11-8-	Fatty acids	0.999668	Fatty Acids and Conjugates	0.658543		0	Long-chain fatty acids	0.914265	Fatty acids|Fatty acids|Fatty acids	Fatty Acids and Conjugates|Fatty Acids and Conjugates|Fatty Acids and Conjugates	Epoxy fatty acids|Oxo fatty acids|Epoxy fatty acids				51109					M+H	Spectral Match to 9(10)-EpOME from NIST14	nan	CCMSLIB00003136100
		51860				4.94871	314.269									Fatty acids	0.999467	Octadecanoids	0.803398	Other Octadecanoids	0.87642	Long-chain fatty acids	0.863535							51860	C18H32O3	[M + H3N + H]+	InChI=1S/C18H32O3/c1-2-3-11-14-17(19)15-12-9-7-5-4-6-8-10-13-16-18(20)21/h7,9,15,19H,2-6,8,10-14,16H2,1H3,(H,20,21)	13-Hydroxylinoleic acid
		52195				6.90078	514.448									Fatty acids	0.93834	Glycerolipids	0.58344	Diacylglycerols	0.624154	Hydroxy bile acids, alcohols and derivatives	0.551586							52195
	n6	53112				4.97594	357.336		356.329	C22H44O3		0.625355	8.62536	['Arecaceae']	InChI=1S/C22H44O3/c23-21-19-17-15-13-11-9-7-5-3-1-2-4-6-8-10-12-14-16-18-20-22(24)25/h23H,1-21H2,(H,24,25)	Fatty acids	0.989605	Fatty Acids and Conjugates	0.694076		0	Hydroxy fatty acids	0.709046	Fatty acids	Fatty Acids and Conjugates	Hydroxy fatty acids				53112
Figure S19 _ C8		1688	367			3.50926	277.215		276.209	C18H28O2	stearidonate	0.6845828|0.68423486|0.6826212	5.6845827|5.6842346|5.682621	['Fungi']|['Pleosporales']|['Fungi']	InChI=1S/C18H28O2/c1-2-3-4-5-6-7-8-9-10-11-12-13-14-15-16-17-18(19)20/h3-4,6-7,9-10,12-13H,2,5,8,11,14-17H2,1H3,(H,19,20)/b4-3-,7-6-,10-9-,13-12-|InChI=1S/C18H28O2/c1-10-7-6-8-14-9-11(2)17(18(5)13(4)20-18)16(12(3)19)15(10)14/h9-10,13-17H,6-8H2,1-5H3/t10-,13-,14-,15+,16-,17-,18+/m0/s1|InChI=1S/C18H28O2/c1-2-3-4-5-6-7-8-9-10-11-12-13-14-15-16-17-18(19)20/h4-5,9-10H,2-3,8,11-17H2,1H3,(H,19,20)/b5-4+…	Fatty acids	0.999453	Fatty Acids and Conjugates	0.98449	Unsaturated fatty acids	0.983198	Long-chain fatty acids	0.966788	Fatty acids|Polyketides|Fatty acids	Fatty Acids and Conjugates|Cyclic polyketides|Fatty Acids and Conjugates	Unsaturated fatty acids|Decalins with side chains|Unsaturated fatty acids	Fatty acids	Fatty Acids and Conjugates	Unsaturated fatty acids	1688	C18H28O2	[M + H]+	InChI=1S/C18H28O2/c1-2-3-4-5-6-7-8-9-10-11-12-13-14-15-16-17-18(19)20/h3-4,6-7,9-10,12-13H,2,5,8,11,14-17H2,1H3,(H,19,20)	stearidonate	M+H-H2O	Spectral Match to 9S-Hydroxy-10E,12Z,15Z-octadecatrienoic acid from NIST14	InChI=1S/C18H30O3/c1-2-3-4-5-6-8-11-14-17(19)15-12-9-7-10-13-16-18(20)21/h3-4,6,8,11,14,17,19H,2,5,7,9-10,12-13,15-16H2,1H3,(H,20,21)/b4-3-,8-6-,14-11+/t17-/m1/s1	CCMSLIB00003135658
	n3	1704		95.3573	4.64267	4.1319	291.232		290.225	C19H30O2	Methyl stearidonate	0.6360964|0.5246084|0.5130283	7.6360965|6.5246086|6.513028	['Streptophyta']|['Streptophyta']|['Streptophyta']	InChI=1S/C19H30O2/c1-3-4-5-6-7-8-9-10-11-12-13-14-15-16-17-18-19(20)21-2/h3,8-9H,1,4-7,12-18H2,2H3/b9-8-|InChI=1S/C19H30O2/c1-2-3-4-5-6-7-10-13-17-16-18(17)14-11-8-9-12-15-19(20)21/h1H,3-16H2,(H,20,21)|InChI=1S/C19H30O2/c20-19(21)17-13-8-6-4-2-1-3-5-7-10-14-18-15-11-9-12-16-18/h9,11-12,15-16H,1-8,10,13-14,17H2,(H,20,21)	Fatty acids	0.999722	Fatty Acids and Conjugates	0.262946	Unsaturated fatty acids	0.333498	Lineolic acids and derivatives	0.769428	Fatty acids|Fatty acids|Fatty acids	Fatty Acids and Conjugates|Fatty Acids and Conjugates|Fatty Acids and Conjugates	Unsaturated fatty acids|Carbocyclic fatty acids|Carbocyclic fatty acids				1704	C19H30O2	[M + H]+	InChI=1S/C19H30O2/c1-3-4-5-6-7-8-9-10-11-12-13-14-15-16-17-18-19(20)21-2/h4-5,7-8,10-11,13-14H,3,6,9,12,15-18H2,1-2H3	Methyl stearidonate
		1714				3.50943	295.226		294.21949482|294.21949482|294.21949482	C18H30O3|C18H30O3|C18H30O3		0.44751102|0.42879045|0.42665008	4.4475107|4.4287906|4.42665	['Ascomycota']|['Eukaryota']|['Eukaryota']	InChI=1S/C18H30O3/c1-2-3-4-5-6-7-8-9-11-16(19)14-15-17-12-10-13-18(20)21-17/h6-7,9,11,16-17,19H,2-5,8,10,12-15H2,1H3|InChI=1S/C18H30O3/c1-2-3-4-5-6-8-11-14-17(19)15-12-9-7-10-13-16-18(20)21/h7,9,12,15H,2-6,8,10-11,13-14,16H2,1H3,(H,20,21)/b9-7+,15-12+|InChI=1S/C18H30O3/c1-2-3-4-8-11-14-17(19)15-12-9-6-5-7-10-13-16-18(20)21/h11-12,14-15H,2-10,13,16H2,1H3,(H,20,21)/b14-11-,15-12-	Fatty acids	0.999792	Octadecanoids	0.961925	Other Octadecanoids	0.983075	Lineolic acids and derivatives	0.94815	Fatty acids|Fatty acids|Fatty acids	Fatty esters|Fatty Acids and Conjugates|Fatty Acids and Conjugates	Lactones|Unsaturated fatty acids|Unsaturated fatty acids				1714					M+H	Spectral Match to 9-Oxo-10E,12Z-octadecadienoic acid from NIST14	InChI=1S/C18H30O3/c1-2-3-4-5-6-8-11-14-17(19)15-12-9-7-10-13-16-18(20)21/h6,8,11,14H,2-5,7,9-10,12-13,15-16H2,1H3,(H,20,21)/b8-6-,14-11+	CCMSLIB00003135615
	n1	1723		86.8101	13.1899	3.77401	307.227		306.219	C19H30O3	Methyl 4-oxooctadeca-9,11,13-trienoate	0.28892738|0.28405684|0.25964874	7.2889276|5.2840567|5.259649	['Streptophyta']|['Streptophyta']|['Streptophyta']	InChI=1S/C19H30O3/c1-3-4-5-6-7-8-9-12-15-18(20)16-13-10-11-14-17-19(21)22-2/h3,8-9,18,20H,1,4-7,10-11,13-14,16-17H2,2H3/b9-8+|InChI=1S/C19H30O3/c1-3-4-5-6-8-11-14-17-22-18-15-12-9-7-10-13-16-19(20)21-2/h4-5,8,11,14-15,17-18H,3,6-7,9-10,12-13,16H2,1-2H3/b5-4-,11-8-,17-14+,18-15+|InChI=1S/C19H30O3/c1-3-4-8-12-17-16(14-15-18(17)20)11-9-6-5-7-10-13-19(21)22-2/h4,8,14-17H,3,5-7,9-13H2,1-2H3/b8-4-/t16-…	Fatty acids	0.985869	Fatty Acids and Conjugates	0.354043		0	Lineolic acids and derivatives	0.75699	Fatty acids|Fatty acids|Fatty acids	Fatty Acids and Conjugates|Fatty acyls|Octadecanoids	Unsaturated fatty acids|Fatty ethers|12-oxophytodienoic acid metabolites				1723	C19H30O3	[M + H]+ Top2	InChI=1S/C19H30O3/c1-3-4-5-6-7-8-9-10-11-12-13-14-15-18(20)16-17-19(21)22-2/h6-11H,3-5,12-17H2,1-2H3	Methyl 4-oxooctadeca-9,11,13-trienoate
	n2	1730		95.4441	4.55593	4.13104	309.243		308.235	C19H32O3	Methyl (10E,12Z,15Z)-9-hydroxyoctadeca-10,12,15-trienoate	0.38839698|0.38228866|0.37770328	6.388397|6.3822885|6.377703	['Streptophyta']|['Streptophyta']|['Streptophyta']	InChI=1S/C19H32O3/c1-3-4-5-6-7-9-12-15-18(20)16-13-10-8-11-14-17-19(21)22-2/h7,9,11-12,14-15,18,20H,3-6,8,10,13,16-17H2,1-2H3/b9-7?,14-11?,15-12+|InChI=1S/C19H32O3/c1-3-4-5-6-7-9-12-15-18(20)16-13-10-8-11-14-17-19(21)22-2/h4-5,7,9,12,15,18,20H,3,6,8,10-11,13-14,16-17H2,1-2H3/b5-4?,9-7?,15-12+|InChI=1S/C19H32O3/c1-3-4-12-15-18(20)16-13-10-8-6-5-7-9-11-14-17-19(21)22-2/h8,10-11,13-14,16,18,20H,3-7,…	Fatty acids	0.998371	Octadecanoids	0.310858	Other Octadecanoids	0.373453	Lineolic acids and derivatives	0.824613	Fatty acids|Fatty acids|Fatty acids	Fatty Acids and Conjugates|Fatty Acids and Conjugates|Fatty Acids and Conjugates	Hydroxy fatty acids|Hydroxy fatty acids|Hydroxy fatty acids				1730	C19H32O3	[M + H]+	InChI=1S/C19H32O3/c1-3-4-5-6-7-9-12-15-18(20)16-13-10-8-11-14-17-19(21)22-2/h4-5,7,9,12,15,18,20H,3,6,8,10-11,13-14,16-17H2,1-2H3	Methyl (10E,12Z,15Z)-9-hydroxyoctadeca-10,12,15-trienoate
		2411				4.07262	291.232		290.2245802|290.2245802|290.2245802	C19H30O2|C19H30O2|C19H30O2		0.6985926|0.4963812|0.47975495	7.6985927|6.4963813|6.479755	['Streptophyta']|['Streptophyta']|['Streptophyta']	InChI=1S/C19H30O2/c1-3-4-5-6-7-8-9-10-11-12-13-14-15-16-17-18-19(20)21-2/h3,8-9H,1,4-7,12-18H2,2H3/b9-8-|InChI=1S/C19H30O2/c1-2-3-4-5-6-7-10-13-17-16-18(17)14-11-8-9-12-15-19(20)21/h1H,3-16H2,(H,20,21)|InChI=1S/C19H30O2/c20-19(21)17-13-8-6-4-2-1-3-5-7-10-14-18-15-11-9-12-16-18/h9,11-12,15-16H,1-8,10,13-14,17H2,(H,20,21)	Fatty acids	0.999599	Fatty esters	0.497834	Wax monoesters	0.389938	Lineolic acids and derivatives	0.765687	Fatty acids|Fatty acids|Fatty acids	Fatty Acids and Conjugates|Fatty Acids and Conjugates|Fatty Acids and Conjugates	Unsaturated fatty acids|Carbocyclic fatty acids|Carbocyclic fatty acids				2411
		2412				4.06524	309.242		308.235144884|308.235144884|308.235144884	C19H32O3|C19H32O3|C19H32O3		0.42299128|0.40944123|0.406507	6.4229913|6.409441|6.406507	['Streptophyta']|['Streptophyta']|['Streptophyta']	InChI=1S/C19H32O3/c1-3-4-5-6-7-9-12-15-18(20)16-13-10-8-11-14-17-19(21)22-2/h7,9,11-12,14-15,18,20H,3-6,8,10,13,16-17H2,1-2H3/b9-7?,14-11?,15-12+|InChI=1S/C19H32O3/c1-3-4-5-6-7-9-12-15-18(20)16-13-10-8-11-14-17-19(21)22-2/h4-5,7,9,12,15,18,20H,3,6,8,10-11,13-14,16-17H2,1-2H3/b5-4?,9-7?,15-12+|InChI=1S/C19H32O3/c1-3-4-12-15-18(20)16-13-10-8-6-5-7-9-11-14-17-19(21)22-2/h8,10-11,13-14,16,18,20H,3-7,…	Fatty acids	0.996925	Octadecanoids	0.576789	Other Octadecanoids	0.61419	Lineolic acids and derivatives	0.917411	Fatty acids|Fatty acids|Fatty acids	Fatty Acids and Conjugates|Fatty Acids and Conjugates|Fatty Acids and Conjugates	Hydroxy fatty acids|Hydroxy fatty acids|Hydroxy fatty acids				2412
		3101				4.41826	323.26		322.251	C20H34O3	8-hydroxy-9E,11Z,14Z-icosatrienoic acid	0.22419739|0.25949353|0.34140486	6.2241974|3.2594936|2.341405	['Pleosporaceae']|['Ascomycota']|['Fungi']	InChI=1S/C20H34O3/c1-17(12-21)6-3-7-18(2)16(17)5-4-14-10-15-11-19(14,18)8-9-20(15,23)13-22/h14-16,21-23H,3-13H2,1-2H3/t14-,15+,16-,17-,18-,19?,20-/m0/s1|InChI=1S/C20H34O3/c1-14(10-13-21)6-8-16-15(2)7-9-17-19(16,3)11-5-12-20(17,4)18(22)23/h14,16-17,21H,2,5-13H2,1,3-4H3,(H,22,23)/t14-,16+,17-,19-,20+/m1/s1|InChI=1S/C20H34O3/c1-16(7-5-8-17(2)13-14-21)11-12-20(23)19(4)10-6-9-18(3)15-22/h7,9,13,20-23H…	Fatty acids	0.996103	Eicosanoids	0.982242	Hydroxy-hydroperoxyeicosatrienoic acids	0.677049	Eicosanoids	0.812767	Terpenoids|Terpenoids|Terpenoids	Diterpenoids|Diterpenoids|Diterpenoids	Aphidicolane diterpenoids|Labdane diterpenoids|Phytane diterpenoids				3101	C20H34O3	[M + H]+	InChI=1S/C20H34O3/c1-2-3-4-5-6-7-8-9-10-13-16-19(21)17-14-11-12-15-18-20(22)23/h6-7,9-10,13,16,19,21H,2-5,8,11-12,14-15,17-18H2,1H3,(H,22,23)	8-hydroxy-9E,11Z,14Z-icosatrienoic acid
		3647				6.12146	277.215		276.208930136|276.208930136|276.208930136	C18H28O2|C18H28O2|C18H28O2		0.7749719|0.7694023|0.76709306	5.774972|5.7694025|5.767093	['Pleosporales']|['Fungi']|['Fungi']	InChI=1S/C18H28O2/c1-10-7-6-8-14-9-11(2)17(18(5)13(4)20-18)16(12(3)19)15(10)14/h9-10,13-17H,6-8H2,1-5H3|InChI=1S/C18H28O2/c1-2-3-4-5-6-7-8-9-10-11-12-13-14-15-16-17-18(19)20/h4-5,9-10H,2-3,8,11-17H2,1H3,(H,19,20)/b5-4+,10-9+|InChI=1S/C18H28O2/c1-2-3-4-5-6-7-8-9-10-11-12-13-14-15-16-17-18(19)20/h3-4,6-7,9-10,12-13H,2,5,8,11,14-17H2,1H3,(H,19,20)/b4-3-,7-6-,10-9-,13-12-									Polyketides|Fatty acids|Fatty acids	Cyclic polyketides|Fatty Acids and Conjugates|Fatty Acids and Conjugates	Decalins with side chains|Unsaturated fatty acids|Unsaturated fatty acids				3647					M+H-H2O	Spectral Match to 9S-Hydroxy-10E,12Z,15Z-octadecatrienoic acid from NIST14	InChI=1S/C18H30O3/c1-2-3-4-5-6-8-11-14-17(19)15-12-9-7-10-13-16-18(20)21/h3-4,6,8,11,14,17,19H,2,5,7,9-10,12-13,15-16H2,1H3,(H,20,21)/b4-3-,8-6-,14-11+/t17-/m1/s1	CCMSLIB00003135658
		3672				6.12146	295.226		294.219	C18H30O3	13-Hodta	0.37668237|0.3581387|0.35288	4.3766823|4.3581386|4.35288	['Ascomycota']|['Eukaryota']|['Ascomycota']	InChI=1S/C18H30O3/c1-2-3-4-5-6-7-8-9-11-16(19)14-15-17-12-10-13-18(20)21-17/h6-7,9,11,16-17,19H,2-5,8,10,12-15H2,1H3/b7-6-,11-9-/t16-,17-/m0/s1|InChI=1S/C18H30O3/c1-2-3-4-5-6-8-11-14-17(19)15-12-9-7-10-13-16-18(20)21/h7,9,12,15H,2-6,8,10-11,13-14,16H2,1H3,(H,20,21)/b9-7+,15-12+|InChI=1S/C18H30O3/c1-2-3-7-11-16-15(13-14-17(16)19)10-8-5-4-6-9-12-18(20)21/h3,7,15-16H,2,4-6,8-14H2,1H3,(H,20,21)	Fatty acids	0.998597	Eicosanoids	0.839766	Hydroxy-hydroperoxyeicosatrienoic acids	0.579057	Long-chain fatty acids	0.930851	Fatty acids|Fatty acids|Fatty acids	Fatty esters|Fatty Acids and Conjugates|Octadecanoids	Lactones|Unsaturated fatty acids|12-oxophytodienoic acid metabolites				3672	C18H30O3	[M + H]+	InChI=1S/C18H30O3/c1-2-3-11-14-17(19)15-12-9-7-5-4-6-8-10-13-16-18(20)21/h4,6-7,9,12,15,17,19H,2-3,5,8,10-11,13-14,16H2,1H3,(H,20,21)	13-Hodta	M+H	Spectral Match to 9-Oxo-10E,12Z-octadecadienoic acid from NIST14	nan	CCMSLIB00003136352
		3673				5.41478	295.225		294.21949482|294.21949482|294.21949482	C18H30O3|C18H30O3|C18H30O3		0.41818997|0.39755863|0.38966337	4.41819|4.3975587|4.389663	['Ascomycota']|['Eukaryota']|['Eukaryota']	InChI=1S/C18H30O3/c1-2-3-4-5-6-7-8-9-11-16(19)14-15-17-12-10-13-18(20)21-17/h6-7,9,11,16-17,19H,2-5,8,10,12-15H2,1H3|InChI=1S/C18H30O3/c1-2-3-4-5-6-8-11-14-17(19)15-12-9-7-10-13-16-18(20)21/h7,9,12,15H,2-6,8,10-11,13-14,16H2,1H3,(H,20,21)/b9-7+,15-12+|InChI=1S/C18H30O3/c1-2-3-4-8-11-14-17(19)15-12-9-6-5-7-10-13-16-18(20)21/h11-12,14-15H,2-10,13,16H2,1H3,(H,20,21)/b14-11-,15-12-									Fatty acids|Fatty acids|Fatty acids	Fatty esters|Fatty Acids and Conjugates|Fatty Acids and Conjugates	Lactones|Unsaturated fatty acids|Unsaturated fatty acids				3673					M+H	Spectral Match to 9-Oxo-10E,12Z-octadecadienoic acid from NIST14	InChI=1S/C18H30O3/c1-2-3-4-5-6-8-11-14-17(19)15-12-9-7-10-13-16-18(20)21/h6,8,11,14H,2-5,7,9-10,12-13,15-16H2,1H3,(H,20,21)/b8-6-,14-11+	CCMSLIB00003135615
		3693		99.3815	0.618513	4.13378	312.252																							3693
		3722				4.80914	340.246									Fatty acids	0.978711	Fatty Acids and Conjugates	0.906979	Dicarboxylic acids	0.877218	Long-chain fatty acids	0.563061							3722
		3948				5.21456	494.344									Terpenoids	0.524617		0		0	Prenol lipids	0.542631							3948
		5524				6.31443	277.217		276.208930136|276.208930136|276.208930136	C18H28O2|C18H28O2|C18H28O2		0.7300391|0.729871|0.72174233	5.730039|5.729871|5.721742	['Fungi']|['Fungi']|['Pleosporales']	InChI=1S/C18H28O2/c1-2-3-4-5-6-7-8-9-10-11-12-13-14-15-16-17-18(19)20/h4-5,9-10H,2-3,8,11-17H2,1H3,(H,19,20)/b5-4+,10-9+|InChI=1S/C18H28O2/c1-2-3-4-5-6-7-8-9-10-11-12-13-14-15-16-17-18(19)20/h3-4,6-7,9-10,12-13H,2,5,8,11,14-17H2,1H3,(H,19,20)/b4-3-,7-6-,10-9-,13-12-|InChI=1S/C18H28O2/c1-10-7-6-8-14-9-11(2)17(18(5)13(4)20-18)16(12(3)19)15(10)14/h9-10,13-17H,6-8H2,1-5H3/t10-,13-,14-,15+,16-,17-,18+…	Fatty acids	0.99908	Fatty Acids and Conjugates	0.978728	Unsaturated fatty acids	0.974581	Long-chain fatty acids	0.939706	Fatty acids|Fatty acids|Polyketides	Fatty Acids and Conjugates|Fatty Acids and Conjugates|Cyclic polyketides	Unsaturated fatty acids|Unsaturated fatty acids|Decalins with side chains				5524					M+H-H2O	Spectral Match to 9S-Hydroxy-10E,12Z,15Z-octadecatrienoic acid from NIST14	InChI=1S/C18H30O3/c1-2-3-4-5-6-8-11-14-17(19)15-12-9-7-10-13-16-18(20)21/h3-4,6,8,11,14,17,19H,2,5,7,9-10,12-13,15-16H2,1H3,(H,20,21)/b4-3-,8-6-,14-11+/t17-/m1/s1	CCMSLIB00003135658
		5527				6.11458	277.221		276.208930136|276.208930136|276.208930136	C18H28O2|C18H28O2|C18H28O2		0.73484594|0.7326385|0.72846526	5.734846|5.7326384|5.728465	['Fungi']|['Fungi']|['Pleosporales']	InChI=1S/C18H28O2/c1-2-3-4-5-6-7-8-9-10-11-12-13-14-15-16-17-18(19)20/h4-5,9-10H,2-3,8,11-17H2,1H3,(H,19,20)/b5-4+,10-9+|InChI=1S/C18H28O2/c1-2-3-4-5-6-7-8-9-10-11-12-13-14-15-16-17-18(19)20/h3-4,6-7,9-10,12-13H,2,5,8,11,14-17H2,1H3,(H,19,20)/b4-3-,7-6-,10-9-,13-12-|InChI=1S/C18H28O2/c1-10-7-6-8-14-9-11(2)17(18(5)13(4)20-18)16(12(3)19)15(10)14/h9-10,13-17H,6-8H2,1-5H3	Fatty acids	0.997092	Fatty Acids and Conjugates	0.920465	Thia fatty acids	0.748749	Thia fatty acids	0.536623	Fatty acids|Fatty acids|Polyketides	Fatty Acids and Conjugates|Fatty Acids and Conjugates|Cyclic polyketides	Unsaturated fatty acids|Unsaturated fatty acids|Decalins with side chains				5527					M+H-H2O	Spectral Match to 9S-Hydroxy-10E,12Z,15Z-octadecatrienoic acid from NIST14	InChI=1S/C18H30O3/c1-2-3-4-5-6-8-11-14-17(19)15-12-9-7-10-13-16-18(20)21/h3-4,6,8,11,14,17,19H,2,5,7,9-10,12-13,15-16H2,1H3,(H,20,21)/b4-3-,8-6-,14-11+/t17-/m1/s1	CCMSLIB00003135658
		5529				5.40536	277.221		276.208930136|276.208930136|276.208930136	C18H28O2|C18H28O2|C18H28O2		0.6907348|0.68868476|0.68072426	5.690735|5.6886845|5.680724	['Fungi']|['Fungi']|['Pleosporales']	InChI=1S/C18H28O2/c1-2-3-4-5-6-7-8-9-10-11-12-13-14-15-16-17-18(19)20/h3-4,6-7,9-10,12-13H,2,5,8,11,14-17H2,1H3,(H,19,20)/b4-3-,7-6-,10-9-,13-12-|InChI=1S/C18H28O2/c1-2-3-4-5-6-7-8-9-10-11-12-13-14-15-16-17-18(19)20/h4-5,9-10H,2-3,8,11-17H2,1H3,(H,19,20)/b5-4+,10-9+|InChI=1S/C18H28O2/c1-10-7-6-8-14-9-11(2)17(18(5)13(4)20-18)16(12(3)19)15(10)14/h9-10,13-17H,6-8H2,1-5H3/t10-,13-,14-,15+,16-,17-,18+…	Fatty acids	0.99369	Fatty Acids and Conjugates	0.85365	Thia fatty acids	0.515068	Fatty Acyls	0.816826	Fatty acids|Fatty acids|Polyketides	Fatty Acids and Conjugates|Fatty Acids and Conjugates|Cyclic polyketides	Unsaturated fatty acids|Unsaturated fatty acids|Decalins with side chains				5529					M+H	Spectral Match to Stearidonic acid from NIST14	nan	CCMSLIB00003135978
		5543				6.09017	291.237		290.2245802|290.2245802|290.2245802	C19H30O2|C19H30O2|C19H30O2		0.60433805|0.7224423|0.6042476	5.604338|4.7224426|4.6042476	['Fungi']|['Eukaryota']|['Eukaryota']	InChI=1S/C19H30O2/c1-2-3-4-5-6-7-8-9-10-11-12-13-14-15-16-17-18-19(20)21/h5-6,8-9,11-12,14-15H,2-4,7,10,13,16-18H2,1H3,(H,20,21)/b6-5+,9-8+,12-11+,15-14+|InChI=1S/C19H30O2/c1-3-4-5-6-7-8-9-10-11-12-13-14-15-16-17-18-19(20)21-2/h3,8-9H,1,4-7,12-18H2,2H3/b9-8-|InChI=1S/C19H30O2/c1-3-4-5-12-15-18(2)16-13-10-8-6-7-9-11-14-17-19(20)21/h3,6,8,18H,1,4-5,10-17H2,2H3,(H,20,21)/b8-6-	Fatty acids	0.996701		0		0	Fatty acid esters	0.783551	Fatty acids|Fatty acids|Fatty acids	Fatty Acids and Conjugates|Fatty Acids and Conjugates|Fatty Acids and Conjugates	Unsaturated fatty acids|Unsaturated fatty acids|Unsaturated fatty acids				5543
		5544				4.87838	291.237		290.2245802|290.2245802|290.2245802	C19H30O2|C19H30O2|C19H30O2		0.5786311|0.7089065|0.5878683	5.5786314|4.708906|4.587868	['Fungi']|['Eukaryota']|['Eukaryota']	InChI=1S/C19H30O2/c1-2-3-4-5-6-7-8-9-10-11-12-13-14-15-16-17-18-19(20)21/h5-6,8-9,11-12,14-15H,2-4,7,10,13,16-18H2,1H3,(H,20,21)/b6-5+,9-8+,12-11+,15-14+|InChI=1S/C19H30O2/c1-3-4-5-6-7-8-9-10-11-12-13-14-15-16-17-18-19(20)21-2/h3,8-9H,1,4-7,12-18H2,2H3/b9-8-|InChI=1S/C19H30O2/c1-3-4-5-12-15-18(2)16-13-10-8-6-7-9-11-14-17-19(20)21/h3,6,8,18H,1,4-5,10-17H2,2H3,(H,20,21)/b8-6-	Fatty acids	0.99813		0		0	Fatty acid esters	0.858364	Fatty acids|Fatty acids|Fatty acids	Fatty Acids and Conjugates|Fatty Acids and Conjugates|Fatty Acids and Conjugates	Unsaturated fatty acids|Unsaturated fatty acids|Unsaturated fatty acids				5544
		5547				6.31443	295.228		294.21949482|294.21949482|294.21949482	C18H30O3|C18H30O3|C18H30O3		0.42368254|0.3954545|0.3885274	4.423682|4.3954544|4.3885274	['Ascomycota']|['Eukaryota']|['Ascomycota']	InChI=1S/C18H30O3/c1-2-3-4-5-6-7-8-9-11-16(19)14-15-17-12-10-13-18(20)21-17/h6-7,9,11,16-17,19H,2-5,8,10,12-15H2,1H3/b7-6-,11-9-/t16-,17-/m0/s1|InChI=1S/C18H30O3/c1-2-3-4-5-6-8-11-14-17(19)15-12-9-7-10-13-16-18(20)21/h7,9,12,15H,2-6,8,10-11,13-14,16H2,1H3,(H,20,21)/b9-7+,15-12+|InChI=1S/C18H30O3/c1-2-3-7-11-16-15(13-14-17(16)19)10-8-5-4-6-9-12-18(20)21/h3,7,15-16H,2,4-6,8-14H2,1H3,(H,20,21)	Fatty acids	0.999447	Octadecanoids	0.767333	Other Octadecanoids	0.808261	Lineolic acids and derivatives	0.836148	Fatty acids|Fatty acids|Fatty acids	Fatty esters|Fatty Acids and Conjugates|Octadecanoids	Lactones|Unsaturated fatty acids|12-oxophytodienoic acid metabolites				5547					M+H	Spectral Match to 9-Oxo-10E,12Z-octadecadienoic acid from NIST14	nan	CCMSLIB00003136352
		5548				6.11228	295.232		294.21949482|294.21949482|294.21949482	C18H30O3|C18H30O3|C18H30O3		0.38933244|0.35882196|0.3481547	4.389333|4.358822|4.348155	['Ascomycota']|['Eukaryota']|['Ascomycota']	InChI=1S/C18H30O3/c1-2-3-4-5-6-7-8-9-11-16(19)14-15-17-12-10-13-18(20)21-17/h6-7,9,11,16-17,19H,2-5,8,10,12-15H2,1H3/b7-6-,11-9-/t16-,17-/m0/s1|InChI=1S/C18H30O3/c1-2-3-4-5-6-8-11-14-17(19)15-12-9-7-10-13-16-18(20)21/h7,9,12,15H,2-6,8,10-11,13-14,16H2,1H3,(H,20,21)/b9-7+,15-12+|InChI=1S/C18H30O3/c1-2-3-7-11-16-15(13-14-17(16)19)10-8-5-4-6-9-12-18(20)21/h3,7,15-16H,2,4-6,8-14H2,1H3,(H,20,21)	Amino acids and Peptides	0.758532	Small peptides	0.82487	Aminoacids	0.604645	Amino fatty acids	0.558828	Fatty acids|Fatty acids|Fatty acids	Fatty esters|Fatty Acids and Conjugates|Octadecanoids	Lactones|Unsaturated fatty acids|12-oxophytodienoic acid metabolites				5548
		5549				5.40536	295.232		294.21949482|294.21949482|294.21949482	C18H30O3|C18H30O3|C18H30O3		0.44570684|0.4184399|0.41426733	4.445707|4.41844|4.4142675	['Ascomycota']|['Eukaryota']|['Ascomycota']	InChI=1S/C18H30O3/c1-2-3-4-5-6-7-8-9-11-16(19)14-15-17-12-10-13-18(20)21-17/h6-7,9,11,16-17,19H,2-5,8,10,12-15H2,1H3/b7-6-,11-9-/t16-,17-/m0/s1|InChI=1S/C18H30O3/c1-2-3-4-5-6-8-11-14-17(19)15-12-9-7-10-13-16-18(20)21/h7,9,12,15H,2-6,8,10-11,13-14,16H2,1H3,(H,20,21)/b9-7+,15-12+|InChI=1S/C18H30O3/c1-2-3-7-11-16-15(13-14-17(16)19)10-8-5-4-6-9-12-18(20)21/h3,7,15-16H,2,4-6,8-14H2,1H3,(H,20,21)/b7-3-…	Amino acids and Peptides	0.789539	Small peptides	0.867191	Aminoacids	0.67271	Amino fatty acids	0.743868	Fatty acids|Fatty acids|Fatty acids	Fatty esters|Fatty Acids and Conjugates|Octadecanoids	Lactones|Unsaturated fatty acids|12-oxophytodienoic acid metabolites				5549					M+H	Spectral Match to 9-Oxo-10E,12Z-octadecadienoic acid from NIST14	InChI=1S/C18H30O3/c1-2-3-4-5-6-8-11-14-17(19)15-12-9-7-10-13-16-18(20)21/h6,8,11,14H,2-5,7,9-10,12-13,15-16H2,1H3,(H,20,21)/b8-6-,14-11+	CCMSLIB00003135615
		5562				2.75284	307.227		306.21949482|306.21949482|306.21949482	C19H30O3|C19H30O3|C19H30O3		0.3565722|0.40525278|0.2779551	4.356572|3.4052527|3.277955	['Eukaryota']|['Fungi']|['Ascomycota']	InChI=1S/C19H30O3/c1-3-4-5-6-7-8-9-12-15-18(20)16-13-10-11-14-17-19(21)22-2/h3,8-9,18,20H,1,4-7,10-11,13-14,16-17H2,2H3/b9-8+|InChI=1S/C19H30O3/c1-3-4-5-6-7-9-12-15-18(20)16-13-10-8-11-14-17-19(21)22-2/h5-6,12,15,18,20H,3-4,8,10-11,13-14,16-17H2,1-2H3/b6-5+,15-12+|InChI=1S/C19H30O3/c1-12-3-7-18-14(9-12)5-4-13(2)17(18)8-6-16-10-15(20)11-19(21)22-16/h4-5,12-18,20H,3,6-11H2,1-2H3/t12-,13-,14?,15+,16…	Fatty acids	0.958016	Octadecanoids	0.346354		0	Lineolic acids and derivatives	0.56898	Fatty acids|Fatty acids|Polyketides	Fatty Acids and Conjugates|Octadecanoids|Cyclic polyketides	Unsaturated fatty acids|Other Octadecanoids|Monacolins and Monacolin derivatives				5562
		5565				6.09017	309.248		308.235144884|308.235144884|308.235144884	C19H32O3|C19H32O3|C19H32O3		0.24314873|0.4341425|0.42302454	4.243149|3.4341426|3.4230247	['Ascomycota']|['Eukaryota']|['Eukaryota']	InChI=1S/C19H32O3/c1-3-4-8-12-17-16(14-15-18(17)20)11-9-6-5-7-10-13-19(21)22-2/h4,8,16-17H,3,5-7,9-15H2,1-2H3|InChI=1S/C19H32O3/c1-3-4-5-6-7-9-12-15-18(20)16-13-10-8-11-14-17-19(21)22-2/h7,9,11-12,14-15,18,20H,3-6,8,10,13,16-17H2,1-2H3/b9-7?,14-11?,15-12+|InChI=1S/C19H32O3/c1-3-4-5-6-7-9-12-15-18(20)16-13-10-8-11-14-17-19(21)22-2/h4-5,7,9,12,15,18,20H,3,6,8,10-11,13-14,16-17H2,1-2H3/b5-4?,9-7?,15…	Fatty acids	0.555559	Fatty Acids and Conjugates	0.393444		0	Thia fatty acids	0.517559	Fatty acids|Fatty acids|Fatty acids	Octadecanoids|Fatty Acids and Conjugates|Fatty Acids and Conjugates	12-oxophytodienoic acid metabolites|Hydroxy fatty acids|Hydroxy fatty acids				5565
		5567				4.87838	309.248		308.235144884|308.235144884|308.235144884	C19H32O3|C19H32O3|C19H32O3		0.25582775|0.42121732|0.4164108	4.255828|3.4212174|3.416411	['Ascomycota']|['Eukaryota']|['Eukaryota']	InChI=1S/C19H32O3/c1-3-4-8-12-17-16(14-15-18(17)20)11-9-6-5-7-10-13-19(21)22-2/h4,8,16-17H,3,5-7,9-15H2,1-2H3|InChI=1S/C19H32O3/c1-3-4-5-6-7-9-12-15-18(20)16-13-10-8-11-14-17-19(21)22-2/h7,9,11-12,14-15,18,20H,3-6,8,10,13,16-17H2,1-2H3/b9-7-,14-11+,15-12+/t18-/m0/s1|InChI=1S/C19H32O3/c1-3-4-5-6-7-9-12-15-18(20)16-13-10-8-11-14-17-19(21)22-2/h4-5,7,9,12,15,18,20H,3,6,8,10-11,13-14,16-17H2,1-2H3/b5…	Fatty acids	0.756013	Fatty Acids and Conjugates	0.339087		0	Thia fatty acids	0.511367	Fatty acids|Fatty acids|Fatty acids	Octadecanoids|Fatty Acids and Conjugates|Fatty Acids and Conjugates	12-oxophytodienoic acid metabolites|Hydroxy fatty acids|Hydroxy fatty acids				5567
		5613				4.80557	340.254									Fatty acids	0.994565	Fatty Acids and Conjugates	0.950288	Dicarboxylic acids	0.935132	Long-chain fatty acids	0.511667							5613
		5630				4.93849	354.27									Fatty acids	0.992785	Fatty Acids and Conjugates	0.692103	Dicarboxylic acids	0.404418	Dicarboxylic acids and derivatives	0.742842							5630
		5745				4.68541	451.348		450.334524572|450.334524572|450.334524572	C27H46O5|C27H46O5|C27H46O5		0.2873883|0.28361818|0.2806454	1.2873883|1.2836182|1.2806454	['Eukaryota']|['Eukaryota']|['Eukaryota']	InChI=1S/C27H46O5/c1-15(14-28)6-5-7-16(2)22-24(31)25(32)23-18-13-21(30)20-12-17(29)8-10-26(20,3)19(18)9-11-27(22,23)4/h15-20,22-25,28-29,31-32H,5-14H2,1-4H3|InChI=1S/C27H46O5/c1-15(9-12-28)5-6-16(2)19-14-22(31)23-17-13-21(30)24-25(32)20(29)8-11-26(24,3)18(17)7-10-27(19,23)4/h5-6,15-25,28-32H,7-14H2,1-4H3/b6-5+/t15?,16-,17-,18+,19-,20+,21+,22-,23-,24+,25?,26-,27-/m1/s1|InChI=1S/C27H46O5/c1-17(2)7-…	Fatty acids	0.998914	Eicosanoids	0.634792		0	Fatty Acyls	0.913384	Terpenoids|Terpenoids|Terpenoids	Steroids|Steroids|Steroids	Cholestane steroids|Cholestane steroids|Cholestane steroids				5745
		5769				4.76983	463.349									Alkaloids	0.532057		0		0	Azoles	0.549915							5769
		16746				4.65931	423.314		422.303224444|422.303224444	C25H42O5|C25H42O5		0.2587398|0.2543316	1.2587398|1.2543316	['Eukaryota']|['Eukaryota']	InChI=1S/C25H42O5/c1-18(12-17-25(27)19(2)11-9-14-23(25,4)5)10-8-15-24(6)16-13-21(29-30-24)20(3)22(26)28-7/h10,20-21,27H,2,8-9,11-17H2,1,3-7H3/b18-10+/t20?,21-,24-,25?/m1/s1|InChI=1S/C25H42O5/c1-18(12-17-25(27)19(2)11-9-14-23(25,4)5)10-8-15-24(6)16-13-21(29-30-24)20(3)22(26)28-7/h20-21,27H,1-2,8-17H2,3-7H3	Fatty acids	0.964423	Eicosanoids	0.867564	Prostaglandins	0.9751	Prostaglandins and related compounds	0.594436	Terpenoids|Terpenoids	Sesterterpenoids|Sesterterpenoids	Norsesterterpenoids|Norsesterterpenoids				16746
		23835				4.20988	277.217		276.208930136|276.208930136|276.208930136	C18H28O2|C18H28O2|C18H28O2		0.3273892|0.3248376|0.31903282	7.3273892|7.3248377|7.3190327	['Streptophyta']|['Streptophyta']|['Streptophyta']	InChI=1S/C18H28O2/c1-2-3-4-5-6-7-8-9-10-11-12-13-14-15-16-17-18(19)20/h3-4,6-7,10-11,14-15H,2,5,8-9,12-13,16-17H2,1H3,(H,19,20)/b4-3-,7-6-,11-10+,15-14+|InChI=1S/C18H28O2/c1-2-3-4-5-6-7-8-9-10-11-12-13-14-15-16-17-18(19)20/h3-4,6-7,9-10,15-16H,2,5,8,11-14,17H2,1H3,(H,19,20)/b4-3-,7-6-,10-9-,16-15+|InChI=1S/C18H28O2/c1-2-3-4-5-6-7-8-9-10-11-12-13-14-15-16-17-18(19)20/h3-4,6-7,9-10,12-13H,2,5,8,11,…	Fatty acids	0.999886	Fatty Acids and Conjugates	0.989768	Unsaturated fatty acids	0.989537	Lineolic acids and derivatives	0.606116	Fatty acids|Fatty acids|Fatty acids	Fatty Acids and Conjugates|Fatty Acids and Conjugates|Fatty Acids and Conjugates	Unsaturated fatty acids|Unsaturated fatty acids|Unsaturated fatty acids				23835					M+H-H2O	Spectral Match to 9S-Hydroxy-10E,12Z,15Z-octadecatrienoic acid from NIST14	nan	CCMSLIB00003138827
		24018				4.29067	277.217		276.208930136|276.208930136|276.208930136	C18H28O2|C18H28O2|C18H28O2		0.41870964|0.41284305|0.405331	7.4187098|7.412843|7.405331	['Streptophyta']|['Streptophyta']|['Streptophyta']	InChI=1S/C18H28O2/c1-2-3-4-5-6-7-8-9-10-11-12-13-14-15-16-17-18(19)20/h3-4,6-7,10-11,14-15H,2,5,8-9,12-13,16-17H2,1H3,(H,19,20)/b4-3-,7-6-,11-10+,15-14+|InChI=1S/C18H28O2/c1-2-3-4-5-6-7-8-9-10-11-12-13-14-15-16-17-18(19)20/h3-4,6-7,9-10,15-16H,2,5,8,11-14,17H2,1H3,(H,19,20)/b4-3-,7-6-,10-9+,16-15-|InChI=1S/C18H28O2/c1-2-3-4-5-6-7-8-9-10-11-12-13-14-15-16-17-18(19)20/h3-4,6-7,9-10,12-13H,2,5,8,11,…	Fatty acids	0.995371	Fatty Acids and Conjugates	0.954838	Unsaturated fatty acids	0.964183	Long-chain fatty acids	0.853796	Fatty acids|Fatty acids|Fatty acids	Fatty Acids and Conjugates|Fatty Acids and Conjugates|Fatty Acids and Conjugates	Unsaturated fatty acids|Unsaturated fatty acids|Unsaturated fatty acids				24018					M+H-H2O	Spectral Match to 9S-Hydroxy-10E,12Z,15Z-octadecatrienoic acid from NIST14	nan	CCMSLIB00003138827
		30864				5.27761	277.218		276.208930136|276.208930136|276.208930136	C18H28O2|C18H28O2|C18H28O2		0.42031282|0.4184657|0.4125021	7.420313|7.4184656|7.4125023	['Streptophyta']|['Streptophyta']|['Streptophyta']	InChI=1S/C18H28O2/c1-2-3-4-5-6-7-8-9-10-11-12-13-14-15-16-17-18(19)20/h3-4,6-7,10-11,14-15H,2,5,8-9,12-13,16-17H2,1H3,(H,19,20)/b4-3-,7-6-,11-10+,15-14+|InChI=1S/C18H28O2/c1-2-3-4-5-6-7-8-9-10-11-12-13-14-15-16-17-18(19)20/h3-4,6-7,9-10,15-16H,2,5,8,11-14,17H2,1H3,(H,19,20)/b4-3-,7-6-,10-9+,16-15-|InChI=1S/C18H28O2/c1-2-3-4-5-6-7-8-9-10-11-12-13-14-15-16-17-18(19)20/h3-4,6-7,9-10,12-13H,2,5,8,11,…	Fatty acids	0.999644	Fatty Acids and Conjugates	0.957639	Unsaturated fatty acids	0.96383	Lineolic acids and derivatives	0.793974	Fatty acids|Fatty acids|Fatty acids	Fatty Acids and Conjugates|Fatty Acids and Conjugates|Fatty Acids and Conjugates	Unsaturated fatty acids|Unsaturated fatty acids|Unsaturated fatty acids				30864					M+H-H2O	Spectral Match to 9S-Hydroxy-10E,12Z,15Z-octadecatrienoic acid from NIST14	nan	CCMSLIB00003138827
		30890				5.27451	294.244									Fatty acids	0.996619	Fatty Acids and Conjugates	0.95972	Unsaturated fatty acids	0.937193	Long-chain fatty acids	0.785262							30890
		44838				4.21078	294.243									Fatty acids	0.999827	Fatty Acids and Conjugates	0.98706	Unsaturated fatty acids	0.991499	Lineolic acids and derivatives	0.688319							44838
		44855				4.21159	312.254									Fatty acids	0.998989	Octadecanoids	0.735594	Other Octadecanoids	0.839735	Lineolic acids and derivatives	0.784245							44855
		46891				3.96377	291.233		290.2245802|290.2245802|290.2245802	C19H30O2|C19H30O2|C19H30O2		0.77438146|0.57161075|0.5449291	7.7743816|6.571611|6.544929	['Streptophyta']|['Streptophyta']|['Streptophyta']	InChI=1S/C19H30O2/c1-3-4-5-6-7-8-9-10-11-12-13-14-15-16-17-18-19(20)21-2/h3,8-9H,1,4-7,12-18H2,2H3/b9-8-|InChI=1S/C19H30O2/c1-2-3-4-5-6-7-10-13-17-16-18(17)14-11-8-9-12-15-19(20)21/h1H,3-16H2,(H,20,21)|InChI=1S/C19H30O2/c20-19(21)17-13-8-6-4-2-1-3-5-7-10-14-18-15-11-9-12-16-18/h9,11-12,15-16H,1-8,10,13-14,17H2,(H,20,21)	Fatty acids	0.999757	Fatty Acids and Conjugates	0.26043	Unsaturated fatty acids	0.337351	Lineolic acids and derivatives	0.81554	Fatty acids|Fatty acids|Fatty acids	Fatty Acids and Conjugates|Fatty Acids and Conjugates|Fatty Acids and Conjugates	Unsaturated fatty acids|Carbocyclic fatty acids|Carbocyclic fatty acids				46891
		47407				4.00774	277.217		276.208930136|276.208930136|276.208930136	C18H28O2|C18H28O2|C18H28O2		0.5987991|0.5947425|0.5866319	7.598799|7.5947423|7.586632	['Streptophyta']|['Streptophyta']|['Streptophyta']	InChI=1S/C18H28O2/c1-2-3-4-5-6-7-8-9-10-11-12-13-14-15-16-17-18(19)20/h3-4,6-7,10-11,14-15H,2,5,8-9,12-13,16-17H2,1H3,(H,19,20)/b4-3-,7-6-,11-10+,15-14+|InChI=1S/C18H28O2/c1-2-3-4-5-6-7-8-9-10-11-12-13-14-15-16-17-18(19)20/h3-4,6-7,9-10,15-16H,2,5,8,11-14,17H2,1H3,(H,19,20)/b4-3-,7-6-,10-9+,16-15-|InChI=1S/C18H28O2/c1-2-3-4-5-6-7-8-9-10-11-12-13-14-15-16-17-18(19)20/h3-4,6-7,9-10,12-13H,2,5,8,11,…	Fatty acids	0.998444	Fatty Acids and Conjugates	0.982224	Unsaturated fatty acids	0.986069	Long-chain fatty acids	0.905854	Fatty acids|Fatty acids|Fatty acids	Fatty Acids and Conjugates|Fatty Acids and Conjugates|Fatty Acids and Conjugates	Unsaturated fatty acids|Unsaturated fatty acids|Unsaturated fatty acids				47407					M+H-H2O	Spectral Match to 9S-Hydroxy-10E,12Z,15Z-octadecatrienoic acid from NIST14	InChI=1S/C18H30O3/c1-2-3-4-5-6-8-11-14-17(19)15-12-9-7-10-13-16-18(20)21/h3-4,6,8,11,14,17,19H,2,5,7,9-10,12-13,15-16H2,1H3,(H,20,21)/b4-3-,8-6-,14-11+/t17-/m1/s1	CCMSLIB00003135658
		48377				3.60472	307.226		306.21949482|306.21949482|306.21949482	C19H30O3|C19H30O3|C19H30O3		0.41239664|0.4511036|0.3650119	7.4123964|5.4511037|5.3650117	['Streptophyta']|['Streptophyta']|['Streptophyta']	InChI=1S/C19H30O3/c1-3-4-5-6-7-8-9-12-15-18(20)16-13-10-11-14-17-19(21)22-2/h3,8-9,18,20H,1,4-7,10-11,13-14,16-17H2,2H3/b9-8+|InChI=1S/C19H30O3/c1-3-4-5-6-8-11-14-17-22-18-15-12-9-7-10-13-16-19(20)21-2/h4-5,8,11,14-15,17-18H,3,6-7,9-10,12-13,16H2,1-2H3/b5-4?,11-8?,17-14+,18-15?|InChI=1S/C19H30O3/c1-3-4-8-12-17-16(14-15-18(17)20)11-9-6-5-7-10-13-19(21)22-2/h4,8,14-17H,3,5-7,9-13H2,1-2H3	Fatty acids	0.862539		0		0	Fatty Acyls	0.773102	Fatty acids|Fatty acids|Fatty acids	Fatty Acids and Conjugates|Fatty acyls|Octadecanoids	Unsaturated fatty acids|Fatty ethers|12-oxophytodienoic acid metabolites				48377
		48381				4.29917	312.254									Fatty acids	0.999417	Octadecanoids	0.914722	Other Octadecanoids	0.938022	Lineolic acids and derivatives	0.961052							48381
		48862				4.39064	277.216		276.208930136|276.208930136|276.208930136	C18H28O2|C18H28O2|C18H28O2		0.39114434|0.3865318|0.37982395	7.3911443|7.386532|7.379824	['Streptophyta']|['Streptophyta']|['Streptophyta']	InChI=1S/C18H28O2/c1-2-3-4-5-6-7-8-9-10-11-12-13-14-15-16-17-18(19)20/h3-4,6-7,10-11,14-15H,2,5,8-9,12-13,16-17H2,1H3,(H,19,20)/b4-3-,7-6-,11-10+,15-14+|InChI=1S/C18H28O2/c1-2-3-4-5-6-7-8-9-10-11-12-13-14-15-16-17-18(19)20/h3-4,6-7,9-10,15-16H,2,5,8,11-14,17H2,1H3,(H,19,20)/b4-3-,7-6-,10-9-,16-15+|InChI=1S/C18H28O2/c1-2-3-4-5-6-7-8-9-10-11-12-13-14-15-16-17-18(19)20/h3-4,6-7,9-10,12-13H,2,5,8,11,…	Fatty acids	0.995468	Fatty Acids and Conjugates	0.93504	Unsaturated fatty acids	0.930696	Long-chain fatty acids	0.821088	Fatty acids|Fatty acids|Fatty acids	Fatty Acids and Conjugates|Fatty Acids and Conjugates|Fatty Acids and Conjugates	Unsaturated fatty acids|Unsaturated fatty acids|Unsaturated fatty acids				48862					M+H	Spectral Match to Stearidonic acid from NIST14	nan	CCMSLIB00003135978
		51853				3.77045	307.228		306.21949482|306.21949482|306.21949482	C19H30O3|C19H30O3|C19H30O3		0.41150585|0.41329673|0.3691874	7.4115057|5.4132967|5.3691874	['Streptophyta']|['Streptophyta']|['Streptophyta']	InChI=1S/C19H30O3/c1-3-4-5-6-7-8-9-12-15-18(20)16-13-10-11-14-17-19(21)22-2/h3,8-9,18,20H,1,4-7,10-11,13-14,16-17H2,2H3/b9-8+|InChI=1S/C19H30O3/c1-3-4-5-6-8-11-14-17-22-18-15-12-9-7-10-13-16-19(20)21-2/h4-5,8,11,14-15,17-18H,3,6-7,9-10,12-13,16H2,1-2H3/b5-4?,11-8?,17-14+,18-15?|InChI=1S/C19H30O3/c1-3-4-8-12-17-16(14-15-18(17)20)11-9-6-5-7-10-13-19(21)22-2/h4,8,14-17H,3,5-7,9-13H2,1-2H3/b8-4-/t16-…	Fatty acids	0.918724	Eicosanoids	0.368809		0	Fatty Acyls	0.774844	Fatty acids|Fatty acids|Fatty acids	Fatty Acids and Conjugates|Fatty acyls|Octadecanoids	Unsaturated fatty acids|Fatty ethers|12-oxophytodienoic acid metabolites				51853
		52060				4.19842	291.232		290.2245802|290.2245802|290.2245802	C19H30O2|C19H30O2|C19H30O2		0.6335535|0.506801|0.49155426	7.6335535|6.506801|6.4915543	['Streptophyta']|['Streptophyta']|['Streptophyta']	InChI=1S/C19H30O2/c1-3-4-5-6-7-8-9-10-11-12-13-14-15-16-17-18-19(20)21-2/h3,8-9H,1,4-7,12-18H2,2H3/b9-8-|InChI=1S/C19H30O2/c1-2-3-4-5-6-7-10-13-17-16-18(17)14-11-8-9-12-15-19(20)21/h1H,3-16H2,(H,20,21)|InChI=1S/C19H30O2/c20-19(21)17-13-8-6-4-2-1-3-5-7-10-14-18-15-11-9-12-16-18/h9,11-12,15-16H,1-8,10,13-14,17H2,(H,20,21)									Fatty acids|Fatty acids|Fatty acids	Fatty Acids and Conjugates|Fatty Acids and Conjugates|Fatty Acids and Conjugates	Unsaturated fatty acids|Carbocyclic fatty acids|Carbocyclic fatty acids				52060
		52079				4.20202	309.242		308.235144884|308.235144884|308.235144884	C19H32O3|C19H32O3|C19H32O3		0.3936067|0.37868288|0.37845036	6.3936067|6.378683|6.3784504	['Streptophyta']|['Streptophyta']|['Streptophyta']	InChI=1S/C19H32O3/c1-3-4-5-6-7-9-12-15-18(20)16-13-10-8-11-14-17-19(21)22-2/h7,9,11-12,14-15,18,20H,3-6,8,10,13,16-17H2,1-2H3/b9-7?,14-11?,15-12+|InChI=1S/C19H32O3/c1-3-4-12-15-18(20)16-13-10-8-6-5-7-9-11-14-17-19(21)22-2/h8,10-11,13-14,16,18,20H,3-7,9,12,15,17H2,1-2H3/b10-8-,14-11+,16-13+/t18-/m1/s1|InChI=1S/C19H32O3/c1-3-4-5-6-7-9-12-15-18(20)16-13-10-8-11-14-17-19(21)22-2/h4-5,7,9,12,15,18,20H…	Fatty acids	0.996668	Eicosanoids	0.787454		0	Lineolic acids and derivatives	0.775517	Fatty acids|Fatty acids|Fatty acids	Fatty Acids and Conjugates|Fatty Acids and Conjugates|Fatty Acids and Conjugates	Hydroxy fatty acids|Hydroxy fatty acids|Hydroxy fatty acids				52079
		53307				3.83611	307.228		306.21949482|306.21949482|306.21949482	C19H30O3|C19H30O3|C19H30O3		0.3301803|0.31903043|0.28976756	7.33018|5.3190303|5.2897677	['Streptophyta']|['Streptophyta']|['Streptophyta']	InChI=1S/C19H30O3/c1-3-4-5-6-7-8-9-12-15-18(20)16-13-10-11-14-17-19(21)22-2/h3,8-9,18,20H,1,4-7,10-11,13-14,16-17H2,2H3/b9-8+|InChI=1S/C19H30O3/c1-3-4-5-6-8-11-14-17-22-18-15-12-9-7-10-13-16-19(20)21-2/h4-5,8,11,14-15,17-18H,3,6-7,9-10,12-13,16H2,1-2H3/b5-4?,11-8?,17-14+,18-15?|InChI=1S/C19H30O3/c1-3-4-8-12-17-16(14-15-18(17)20)11-9-6-5-7-10-13-19(21)22-2/h4,8,14-17H,3,5-7,9-13H2,1-2H3	Fatty acids	0.96072		0		0	Lineolic acids and derivatives	0.652156	Fatty acids|Fatty acids|Fatty acids	Fatty Acids and Conjugates|Fatty acyls|Octadecanoids	Unsaturated fatty acids|Fatty ethers|12-oxophytodienoic acid metabolites				53307
Figure 9 _ C10		21557	937	0.519112	99.4809	2.14242	322.186									Fatty acids	0.992101	Glycerolipids	0.884733	Triacylglycerols	0.450672	Triacylglycerols	0.609783				Polyketides	Cyclic polyketides	Macrolide lactones	21557
	n2	17824		21.7737	78.2263	1.63032	280.175		[M+NH4]+ of 262.1416	C12H22O6	9-(2,3-dihydroxypropoxy)-9-oxononanoic acid					Fatty acids	0.997506	Fatty Acids and Conjugates	0.45711	Dicarboxylic acids	0.622717	1-monoacylglycerols	0.909438							17824	C12H22O6	[M + H3N + H]+	InChI=1S/C12H22O6/c13-8-10(14)9-18-12(17)7-5-3-1-2-4-6-11(15)16/h10,13-14H,1-9H2,(H,15,16)
		22361		6.18399	93.816	2.25484	294.191									Fatty acids	0.997645	Fatty Acids and Conjugates	0.813447	Dicarboxylic acids	0.939271	Fatty acid esters	0.582936							22361
		22308		6.90259	93.0974	2.25396	259.154		226.120509056|226.120509056|226.120509056|226.120509056	C12H18O4|C12H18O4|C12H18O4|C12H18O4		0.0|0.0|0.0|0.0	8.0|7.0|7.0|6.0	['Hypocreales']|['Nectriaceae']|['Nectriaceae']|['Nectriaceae']	InChI=1S/C12H18O4/c1-9-4-2-5-10(13)6-3-7-11(14)8-12(15)16-9/h2-3,5,7,9-11,13-14H,4,6,8H2,1H3/t9-,10+,11-/m1/s1|InChI=1S/C12H18O4/c1-5-6(2)10(13)9-11(14)7(3)8(4)16-12(9)15/h6-8,14H,5H2,1-4H3|InChI=1S/C12H18O4/c1-5-6(2)10(13)9-11(14)7(3)8(4)16-12(9)15/h6-8,13H,5H2,1-4H3/b10-9+|InChI=1S/C12H18O4/c1-8(5-9(2)7-11(13)14)6-10(3)12(15)16-4/h6-7,10H,5H2,1-4H3,(H,13,14)/b8-6+,9-7+/t10-/m0/s1	Fatty acids	0.986965	Fatty Acids and Conjugates	0.483969	Dicarboxylic acids	0.886946	Dicarboxylic acids and derivatives	0.79561	Polyketides|Polyketides|Polyketides|Fatty acids|Fatty acids	Macrolides|Cyclic polyketides|Cyclic polyketides|Fatty Acids and Conjugates|Fatty Acids and Conjugates	Macrolide lactones|2-pyrone derivatives|nan|Branched fatty acids				22308
		34829				2.14107	287.149		286.141638424|286.146998576|286.131742436	C14H22O6|C20H18N2|C16H18N2O3		0.33814973|0.40134808|0.26074567	5.3381495|4.401348|4.2607455	['Streptophyta']|['Streptophyta']|['Streptophyta']	InChI=1S/C14H22O6/c1-3-4-6-10(19-9(2)15)13(17)14(18)11-7-5-8-12(16)20-11/h5,8,10-11,13-14,17-18H,3-4,6-7H2,1-2H3/t10-,11-,13-,14+/m0/s1|InChI=1S/C20H18N2/c1-2-6-14-7-5-8-15(13-14)19-20-17(11-12-21-19)16-9-3-4-10-18(16)22-20/h3-5,7-13,22H,2,6H2,1H3|InChI=1S/C16H18N2O3/c1-18-10-17-8-13(18)7-12-9-21-16(20)14(12)15(19)11-5-3-2-4-6-11/h2-6,8,10,12,14-15,19H,7,9H2,1H3/t12-,14+,15-/m0/s1	Fatty acids	0.981644	Fatty Acids and Conjugates	0.634508	Dicarboxylic acids	0.92477	Dicarboxylic acids and derivatives	0.751081	Polyketides|Alkaloids|Alkaloids	Cyclic polyketides|Tryptophan alkaloids|Histidine alkaloids	2-pyrone derivatives|Carboline alkaloids|Imidazole alkaloids				34829
		52773				5.95231	850.55																							52773
		22859		4.04695	95.9531	2.25588	277.165		244.13107374|244.13107374	C12H20O5|C12H20O5		0.0|0.0	8.0|6.0	['Hypocreales']|['Nectriaceae']	InChI=1S/C12H20O5/c1-8-5-11(15)6-9(13)3-2-4-10(14)7-12(16)17-8/h2,4,8-11,13-15H,3,5-7H2,1H3|InChI=1S/C12H20O5/c13-10(8-9-12(16)17)6-4-2-1-3-5-7-11(14)15/h1-9H2,(H,14,15)(H,16,17)	Fatty acids	0.996284	Fatty Acids and Conjugates	0.411264	Dicarboxylic acids	0.558381	1-monoacylglycerols	0.795021	Polyketides|Fatty acids	Macrolides|Fatty Acids and Conjugates	Macrolide lactones|Dicarboxylic acids				22859
	n1	17814		5.49899	94.501	1.63022	263.149	[M-H]- 261.1344	262.142	C12H22O6	9-(2,3-dihydroxypropoxy)-9-oxononanoic acid	0.0|0.0|0.0|0.0|0.0|0.0	8.0|7.0|7.0|7.0|7.0|5.0	['Hypocreales']|['Nectriaceae']|['Nectriaceae']|['Nectriaceae']|['Nectriaceae']|['Hypocreales']	InChI=1S/C11H18O5/c1-7-3-4-8(12)5-10(15-2)9(13)6-11(14)16-7/h7,9-10,13H,3-6H2,1-2H3/t7-,9+,10-/m1/s1|InChI=1S/C24H44O12/c1-7-12(4)17(28)22(31)35-21(14(6)9-3)24(33)36-20(13(5)8-2)23(32)34-11-16(27)19(30)18(29)15(26)10-25/h12-21,25-30H,7-11H2,1-6H3|InChI=1S/C11H18O5/c1-3-4-5-7(12)11-10(14)8(15-2)6-9(13)16-11/h6-7,10-12,14H,3-5H2,1-2H3|InChI=1S/C11H18O5/c1-3-7(12)4-9(13)10-5-8(15-2)6-11(14)16-10/h6-…	Fatty acids	0.998212	Fatty Acids and Conjugates	0.393481	Dicarboxylic acids	0.573143	1-monoacylglycerols	0.926862	Polyketides|Polyketides|Polyketides|Polyketides|Polyketides|Fatty acids|Fatty acids	Macrolides|Linear polyketides|Cyclic polyketides|Cyclic polyketides|Cyclic polyketides|Fatty acyl glycosides|Fatty acyl glycosides	Macrolide lactones|Polyesters|2-pyrone derivatives|2-pyrone derivatives|2-pyrone derivatives|Fatty acyl glycosides of mono- and disaccharides|Rhamnolipids				17814	C12H22O6	[M + H]+	InChI=1S/C12H22O6/c13-8-10(14)9-18-12(17)7-5-3-1-2-4-6-11(15)16/h10,13-14H,1-9H2,(H,15,16)		[M+H]+	9-(2,3-dihydroxypropoxy)-9-oxononanoic acid	InChI=1S/C12H22O6/c13-8-10(14)9-18-12(17)7-5-3-1-2-4-6-11(15)16/h10,13-14H,1-9H2,(H,15,16)	CCMSLIB00004708032
		30526				2.81616	450.27									Fatty acids	0.969054	Glycerolipids	0.407836		0	Fatty acid esters	0.724781							30526
	n3	8093		21.8363	78.1637	1.63084	245.138	[M+Cl]- 279.10	Top5 244.13107374	C12H20O5	4-Oxododecanedioic acid	0.0|0.0|0.0|0.0|0.48430642	11.0|8.0|8.0|8.0|7.4843063	Top 5 ['Fusarium']	InChI=1S/C12H20O5/c13-10(8-9-12(16)17)6-4-2-1-3-5-7-11(14)15/h1-9H2,(H,14,15)(H,16,17)	Fatty acids	0.998496	Fatty Acids and Conjugates	0.592943	Dicarboxylic acids	0.784104	1-monoacylglycerols	0.821633	Top5 Fatty acids	Fatty Acids and Conjugates	Top 5 Dicarboxylic acids				8093	C12H20O5	[M + H]+	InChI=1S/C12H20O5/c13-10(8-9-12(16)17)6-4-2-1-3-5-7-11(14)15/h1-9H2,(H,14,15)(H,16,17)	4-Oxododecanedioic acid
		38921				2.10419	322.184									Polyketides	0.551386	Macrolides	0.409641	Macrolide lactones	0.341745	Dicarboxylic acids and derivatives	0.560004							38921
		35665				2.84679	336.202									Fatty acids	0.973742	Glycerolipids	0.735117	Triacylglycerols	0.667043	Triacylglycerols	0.943621							35665
	Azelaic acid	X		A4,A15,A100	MPLC 20-30	1.72	X	187.099	188.105	C9H16O4	Azelaic acid																				C9H16O4	Match Top1
Figure S20_ C14		4313	140			5.45012	431.312		430.308309824|430.308309824|430.308309824	C27H42O4|C27H42O4|C27H42O4		0.67950857|0.6792272|0.66624516	4.6795087|4.679227|4.6662455	['Eukaryota']|['Eukaryota']|['Eukaryota']	InChI=1S/C27H42O4/c1-15-13-23(29)25(31-14-15)16(2)18-7-8-19-17-5-6-21-24(30)22(28)10-12-27(21,4)20(17)9-11-26(18,19)3/h15-22,25,28H,5-14H2,1-4H3|InChI=1S/C27H42O4/c1-16(2)7-6-8-17(3)19-9-10-20-23(19,4)13-14-26-24(5)12-11-18(28)15-25(24)22(30-25)21(29)27(20,26)31-26/h6,8,16-22,28-29H,7,9-15H2,1-5H3/b8-6+|InChI=1S/C27H42O4/c1-16(2)14-22(29)24(30)27(5,31)23-9-8-20-19-7-6-17-15-18(28)10-12-25(17,3)21…									Terpenoids|Terpenoids|Terpenoids	Steroids|Steroids|Steroids	Cholestane steroids|Cholestane steroids|Cholestane steroids	Terpenoids	Steroids	Cholestane steroids	4313
		33475				6.29207	460.343									Terpenoids	0.0892959	Steroids	0.0700615	Cholane steroids	0.371795	Fatty Acyls	0.50037							33475
		903				5.45179	431.316		430.308309824|430.308309824|430.308309824	C27H42O4|C27H42O4|C27H42O4		0.6690501|0.6571124|0.6526709	4.66905|4.657112|4.652671	['Eukaryota']|['Eukaryota']|['Eukaryota']	InChI=1S/C27H42O4/c1-16(2)7-6-8-17(3)19-9-10-20-23(19,4)13-14-26-24(5)12-11-18(28)15-25(24)22(30-25)21(29)27(20,26)31-26/h6,8,16-22,28-29H,7,9-15H2,1-5H3/b8-6+|InChI=1S/C27H42O4/c1-15-13-23(29)25(31-14-15)16(2)18-7-8-19-17-5-6-21-24(30)22(28)10-12-27(21,4)20(17)9-11-26(18,19)3/h15-22,25,28H,5-14H2,1-4H3|InChI=1S/C27H42O4/c1-16(2)14-22(29)24(30)27(5,31)23-9-8-20-19-7-6-17-15-18(28)10-12-25(17,3)21…	Terpenoids	0.990231	Steroids	0.385534		0	Steroids and steroid derivatives	0.669902	Terpenoids|Terpenoids|Terpenoids	Steroids|Steroids|Steroids	Cholestane steroids|Cholestane steroids|Cholestane steroids				903
		21162				5.84117	433.331		432.323959888|432.323959888|432.323959888	C27H44O4|C27H44O4|C27H44O4		0.5945521|0.5227893|0.5007882	4.594552|4.522789|4.500788	['Eukaryota']|['Eukaryota']|['Eukaryota']	InChI=1S/C27H44O4/c1-16(2)7-6-8-17(3)19-9-10-20-24(19,4)13-12-21-25(5)14-11-18(28)15-26(25,30)22(29)23-27(20,21)31-23/h7,17-23,28-30H,6,8-15H2,1-5H3|InChI=1S/C27H44O4/c1-16(2)7-6-8-17(3)19-9-10-20-21-13-22(29)26(30)14-18(28)11-12-25(26,5)27(21)23(31-27)15-24(19,20)4/h13,16-20,22-23,28-30H,6-12,14-15H2,1-5H3|InChI=1S/C27H44O4/c1-16(2)7-6-8-17(3)20-9-10-21-19-14-24(30)27(31)15-18(28)13-23(29)26(27,…	Terpenoids	0.992131	Steroids	0.865236	Cholestane steroids	0.603585	Hydroxysteroids	0.691093	Terpenoids|Terpenoids|Terpenoids	Steroids|Steroids|Steroids	Cholestane steroids|Cholestane steroids|Cholestane steroids				21162
		14443				6.65552	413.343		412.334130648|412.334130648|412.334130648	C28H44O2|C28H44O2|C28H44O2		0.5247715|0.5241867|0.5218077	5.5247717|5.5241866|5.5218077	['Fungi']|['Fungi']|['Fungi']	InChI=1S/C28H44O2/c1-18(2)19(3)7-8-20(4)23-10-11-24-25-12-9-21-17-22(29)13-15-27(21,5)26(30-25)14-16-28(23,24)6/h7-8,12,14,18-24,29H,9-11,13,15-17H2,1-6H3/b8-7+/t19-,20-,21?,22+,23-,24?,27+,28-/m1/s1|InChI=1S/C28H44O2/c1-17(2)18(3)7-8-19(4)22-9-10-23-21-15-25-28(30-25)16-20(29)11-14-27(28,6)24(21)12-13-26(22,23)5/h7-8,15,17-20,22-25,29H,9-14,16H2,1-6H3/b8-7+|InChI=1S/C28H44O2/c1-17(2)18(3)7-8-19(…	Terpenoids	0.999045	Steroids	0.987144	Vitamin D2 and derivatives	0.999878	Triterpenoids	0.902521	Terpenoids|Terpenoids|Terpenoids	Steroids|Steroids|Steroids	Cholestane steroids|Cholestane steroids|Cholestane steroids				14443
		739				6.10383	331.264		330.255880328|330.255880328|330.255880328	C22H34O2|C22H34O2|C22H34O2		0.73573965|0.7910019|0.7481515	3.7357397|2.7910018|2.7481515	['Eukaryota']|['Eukaryota']|['Eukaryota']	InChI=1S/C22H34O2/c1-5-14-7-9-17-16-8-6-15-12-19(23)20(24-4)13-22(15,3)18(16)10-11-21(14,17)2/h5,14-18,20H,1,6-13H2,2-4H3|InChI=1S/C22H34O2/c1-6-16(2)8-9-17(3)21(4)12-7-13-22(5)19(15-24)18(14-23)10-11-20(21)22/h8,10,14-15,17,19-20H,6-7,9,11-13H2,1-5H3/b16-8-|InChI=1S/C22H34O2/c1-13-14(2)21-11-8-17-22(16(21)7-6-15(13)12-21)10-5-9-20(3,4)18(22)19(23)24-17/h14-19,23H,1,5-12H2,2-4H3/t14-,15-,16-,17+,…	Terpenoids	0.879624		0		0	Diterpenoids	0.82266	Terpenoids|Terpenoids|Terpenoids	Steroids|Diterpenoids|Diterpenoids	Pregnane steroids|Sacculatane diterpenoids|Kaurane and Phyllocladane diterpenoids				739
		9963		80.7893	19.2107	5.32957	427.319		426.313	C28H42O3		0.586735	8.58673	['Hypocreales']	InChI=1S/C28H42O3/c1-18(2)19(3)7-8-20(4)22-9-10-23-25(22,5)13-12-24-26(6)14-11-21(29)17-27(26)15-16-28(23,24)31-30-27/h7-8,12,15-16,18-23,29H,9-11,13-14,17H2,1-6H3/b8-7+/t19-,20+,21-,22+,23+,25+,26+,27+,28-/m0/s1	Terpenoids	0.998045	Steroids	0.947028	Cholestane steroids	0.853893	Ergostane steroids	0.803904	Terpenoids	Steroids	Cholestane steroids				9963
	n1	8198		77.6914	22.3086	5.95079	399.326		398.318	C27H42O2		0.5707475|0.5427266|0.53817254	7.5707474|7.5427265|7.5381727	['Streptophyta']|['Streptophyta']|['Streptophyta']	InChI=1S/C27H42O2/c1-18(2)6-5-7-19(17-28)23-10-11-24-22-9-8-20-16-21(29)12-14-26(20,3)25(22)13-15-27(23,24)4/h7,16,18,22-25,28H,5-6,8-15,17H2,1-4H3/b19-7+|InChI=1S/C27H42O2/c1-17(2)7-6-8-18(3)21-9-10-22-20-16-25(29)24-15-19(28)11-13-27(24,5)23(20)12-14-26(21,22)4/h16-17,21-25,29H,3,6-15H2,1-2,4-5H3|InChI=1S/C27H42O2/c1-18(2)6-5-13-27(17-29-27)24-10-9-22-21-8-7-19-16-20(28)11-14-25(19,3)23(21)12-1…	Terpenoids	0.992715	Steroids	0.98519	Vitamin D2 and derivatives	0.996236	Triterpenoids	0.892361	Terpenoids|Terpenoids|Terpenoids	Steroids|Steroids|Steroids	Cholestane steroids|Cholestane steroids|Cholestane steroids				8198
		712				5.66334	317.248		316.240230264|316.240230264	C21H32O2|C21H32O2		0.42949462|0.43037716	7.429495|5.430377	['Hypocreales']|['Ascomycota']	InChI=1S/C21H32O2/c1-13(22)17-6-7-18-16-5-4-14-12-15(23)8-10-20(14,2)19(16)9-11-21(17,18)3/h12-13,16-19,22H,4-11H2,1-3H3|InChI=1S/C21H32O2/c1-13(22)17-6-7-18-16-5-4-14-12-15(23)8-10-20(14,2)19(16)9-11-21(17,18)3/h4,15-19,23H,5-12H2,1-3H3/t15-,16-,17+,18-,19-,20-,21+/m0/s1	Terpenoids	0.97138		0		0	Diterpenoids	0.7966	Terpenoids|Terpenoids	Steroids|Steroids	Pregnane steroids|Pregnane steroids				712
		5718				5.45321	431.322		430.308309824|430.308309824|430.308309824	C27H42O4|C27H42O4|C27H42O4		0.68325764|0.6684184|0.66002333	4.6832576|4.6684184|4.660023	['Eukaryota']|['Eukaryota']|['Eukaryota']	InChI=1S/C27H42O4/c1-16(2)7-6-8-17(3)19-9-10-20-23(19,4)13-14-26-24(5)12-11-18(28)15-25(24)22(30-25)21(29)27(20,26)31-26/h6,8,16-22,28-29H,7,9-15H2,1-5H3/b8-6+|InChI=1S/C27H42O4/c1-16(2)14-22(29)24(30)27(5,31)23-9-8-20-19-7-6-17-15-18(28)10-12-25(17,3)21(19)11-13-26(20,23)4/h10,12,16-17,19-23,29,31H,6-9,11,13-15H2,1-5H3|InChI=1S/C27H42O4/c1-15(2)12-21(29)24-27(5,30)23-22(31-24)14-20-18-7-6-16-13-…									Terpenoids|Terpenoids|Terpenoids	Steroids|Steroids|Steroids	Cholestane steroids|Cholestane steroids|Cholestane steroids				5718
		21141				5.57842	411.325		410.318480584|410.318480584|410.318480584	C28H42O2|C28H42O2|C28H42O2		0.47508717|0.5029457|0.4791505	6.475087|5.502946|5.479151	['Ascomycota']|['Ascomycota']|['Fungi']	InChI=1S/C28H42O2/c1-18(2)19(3)7-8-20(4)23-9-10-24-27(23,6)15-13-25-26(5)14-12-22(29)17-21(26)11-16-28(24,25)30/h7-8,11,16-20,23-25,30H,9-10,12-15H2,1-6H3/b8-7+|InChI=1S/C28H42O2/c1-17(2)18(3)7-8-19(4)22-9-10-23-26-24(12-14-28(22,23)6)27(5)13-11-21(29)15-20(27)16-25(26)30/h10,17,19-22,29H,3,7-9,11-16H2,1-2,4-6H3/t19-,20-,21+,22-,27+,28-/m1/s1|InChI=1S/C28H42O2/c1-17(2)18(3)7-8-19(4)22-9-10-23-26-…	Terpenoids	0.998914	Steroids	0.963362	Vitamin D2 and derivatives	0.998117	Ergostane steroids	0.804678	Terpenoids|Terpenoids|Terpenoids	Steroids|Steroids|Steroids	Cholestane steroids|Ergostane steroids|Cholestane steroids				21141
		894				5.65884	417.336		416.329045268|416.329045268|416.329045268	C27H44O3|C27H44O3|C27H44O3		0.62534946|0.7476369|0.72290045	6.6253495|4.747637|4.7229004	['Ascomycota']|['Eukaryota']|['Eukaryota']	InChI=1S/C27H44O3/c1-7-19(17(2)3)9-8-18(4)21-10-11-22-20-12-15-27(29)26(6,16-24(28)30-27)23(20)13-14-25(21,22)5/h7,17-18,20-23,29H,8-16H2,1-6H3/b19-7+/t18-,20+,21-,22+,23+,25-,26-,27-/m1/s1|InChI=1S/C27H44O3/c1-6-17(2)7-8-18(3)21-9-10-22-20-15-24(29)27(30)16-19(28)11-14-26(27,5)23(20)12-13-25(21,22)4/h7-8,15,17-19,21-24,28-30H,6,9-14,16H2,1-5H3/b8-7-|InChI=1S/C27H44O3/c1-17(2)7-6-8-18(3)21-9-10-2…	Terpenoids	0.990276	Steroids	0.984865	Cholestane steroids	0.36987	Ergostane steroids	0.568175	Terpenoids|Terpenoids|Terpenoids	Steroids|Steroids|Steroids	Stigmastane steroids|Cholestane steroids|Cholestane steroids				894
		5674				5.95571	399.332		398.318480584|398.318480584|398.318480584	C27H42O2|C27H42O2|C27H42O2		0.61354005|0.54935884|0.5325835	6.61354|6.549359|6.532583	['Ascomycota']|['Ascomycota']|['Ascomycota']	InChI=1S/C27H42O2/c1-18(2)19(3)6-5-7-20-8-9-23-25(20,4)13-12-24-26-14-11-22(28)16-21(26)10-15-27(23,24)29-17-26/h7,18,21-24,28H,3,5-6,8-17H2,1-2,4H3|InChI=1S/C27H42O2/c1-18(2)19(3)6-5-7-20-9-11-24-23-10-8-21-16-22(29)12-15-27(21,17-28)25(23)13-14-26(20,24)4/h5,7,10,18,20-22,24-25,28-29H,3,6,8-9,11-17H2,1-2,4H3/b7-5-|InChI=1S/C27H42O2/c1-18(2)19(3)6-5-7-20-9-11-24-23-10-8-21-16-22(29)12-15-27(21,1…	Fatty acids	0.399484		0		0	Azoles	0.779198	Terpenoids|Terpenoids|Terpenoids	Steroids|Steroids|Steroids	Cholestane steroids|Cholestane steroids|Cholestane steroids				5674
Figure 8 _ C15	n3	21067	2139			3.30572	327.215	[M-H]- 325.2039	326.20932406|326.20932406|326.20932406	C18H30O5|C18H30O5|C18H30O5		0.5713865|0.46310848|0.40652147	6.5713863|5.4631085|4.4065213	['Nectriaceae']|['Ascomycota']|['Ascomycota']	InChI=1S/C18H30O5/c1-12(8-13(2)9-14(3)10-17(20)21)6-5-7-15(4)16(19)11-18(22)23/h9-10,12,15-16,19H,5-8,11H2,1-4H3,(H,20,21)(H,22,23)|InChI=1S/C18H30O5/c1-2-3-4-5-6-7-8-12(20)9-10-13-14(11-19)16(22)18-17(23-18)15(13)21/h9-10,12,15-22H,2-8,11H2,1H3/b10-9-/t12-,15+,16+,17+,18-/m0/s1|InChI=1S/C18H30O5/c1-13(19)17(3,4)10-8-7-9-15(21)11-16(22)18(5,6)12-23-14(2)20/h7-10,13,15,19,21H,11-12H2,1-6H3/b9-7+,1…	Fatty acids	0.999706	Octadecanoids	0.357442		0	Eicosanoids	0.651185	Fatty acids|Polyketides|nan	Fatty Acids and Conjugates|nan|nan	Branched fatty acids|nan|nan	Polyketides	Sesquiterpenoids		21067	sirius top 2	[M + H]+	InChI=1S/C18H30O5/c1-2-3-4-7-13(19)10-11-15-14(16(20)12-17(15)21)8-5-6-9-18(22)23/h5-6,10-11,13-17,19-21H,2-4,7-9,12H2,1H3,(H,22,23)	2,3-dinor-8-epi-prostaglandin F2alpha
		21087				3.30686	344.242									Fatty acids	0.999739	Fatty Acids and Conjugates	0.433371		0	Long-chain fatty acids	0.838998							21087
		21146				3.08174	418.279									Fatty acids	0.999745	Eicosanoids	0.739098	Prostaglandins	0.861464	Prostaglandins and related compounds	0.725596							21146
		21215				2.87947	492.315									Fatty acids	0.99939	Eicosanoids	0.812278	Prostaglandins	0.761729	Long-chain fatty acids	0.52354							21215	?
		22373				3.30353	309.206		276.172544628|308.198759376|276.172544628	C17H24O3|C18H28O4|C17H24O3		0.0|0.6573124|0.0	7.0|6.6573124|6.0	['Hypocreales']|['Hypocreales']|['Hypocreales']	InChI=1S/C17H24O3/c1-10(2)15-9-17(5)11(3)6-14(20-12(4)18)7-13(17)8-16(15)19/h8,11,14-15H,1,6-7,9H2,2-5H3|InChI=1S/C18H28O4/c1-11-15(7-6-14-9-13(19)10-18(21)22-14)16-5-3-2-4-12(16)8-17(11)20/h8,11,13-17,19-20H,2-7,9-10H2,1H3|InChI=1S/C17H24O3/c1-4-5-6-7-12-8-9-13-10-15(17(2,3)19)20-16(13)14(12)11-18/h8-9,11,15,19H,4-7,10H2,1-3H3									Terpenoids|Polyketides|Polyketides	Sesquiterpenoids|Cyclic polyketides|Aromatic polyketides	Eremophilane sesquiterpenoids|Monacolins and Monacolin derivatives|Simple aromatic polyketides				22373
	n1	22410		67.1035	32.8965	3.78858	349.237		348.23	C21H32O4	11-deoxy-11-methylene-15-keto-PGD2	0.6164732|0.47240248|0.0	7.616473|7.4724026|7.0	['Streptophyta']|['Streptophyta']|['Hypocreales']	InChI=1S/C21H32O4/c1-12(2)15-8-9-19(4)16-7-6-13(3)10-20(16)11-14(18(22)24-5)17(19)21(15,23)25-20/h11-13,15-17,23H,6-10H2,1-5H3/t13-,15-,16+,17-,19+,20+,21+/m0/s1|InChI=1S/C21H32O4/c1-14-12-15(22)17-18(2,3)8-7-9-20(17,5)21(14)11-10-19(4,25-21)13-16(23)24-6/h12,17H,7-11,13H2,1-6H3/t17-,19+,20-,21+/m0/s1|InChI=1S/C20H28O3/c1-11-6-7-20-12(2)8-14(21)13(18(20,3)4)9-15(20)19(5)10-16(22)23-17(11)19/h12-1…	Fatty acids	0.98263	Eicosanoids	0.985583	Hydroxy-hydroperoxyeicosapentaenoic acids	0.381899	Eicosanoids	0.750256	Terpenoids|Terpenoids|Terpenoids|Terpenoids|Terpenoids	|Diterpenoids|Sesquiterpenoids|Diterpenoids|Sesquiterpenoids	||||Cuparane sesquiterpenoids				22410	C21H32O4	[M + H]+	InChI=1S/C21H32O4/c1-3-4-7-10-17(22)13-14-18-16(2)15-20(23)19(18)11-8-5-6-9-12-21(24)25/h5,8,13-14,18-20,23H,2-4,6-7,9-12,15H2,1H3,(H,24,25)	11-deoxy-11-methylene-15-keto-PGD2
	n2	22448		51.489	48.511	3.79493	384.274		[M+NH4]+ of 366.2406	C21H34O5	15-Methyl-pgd2	0.0|0.0	9.0|7.0	['Nectriaceae']|['Nectriaceae']	InChI=1S/C21H34O5/c1-15(10-16(2)11-17(3)12-19(23)24)8-6-5-7-9-21(4)13-18(14-22)20(25)26-21/h11-12,15,18,22H,5-10,13-14H2,1-4H3,(H,23,24)/b16-11+,17-12+/t15-,18+,21+/m1/s1|InChI=1S/C21H34O5/c1-14(10-15(2)11-16(3)12-19(23)24)8-6-5-7-9-17(4)20-18(13-22)21(25)26-20/h11-12,14,17-18,20,22H,5-10,13H2,1-4H3,(H,23,24)/b15-11+,16-12+/t14-,17-,18-,20-/m1/s1	Fatty acids	0.998986	Eicosanoids	0.998908	Prostaglandins	0.992774	Prostaglandins and related compounds	0.942516	Terpenoids|Terpenoids|Polyketides	|Sesquiterpenoids|Linear polyketides	||Open-chain polyketides				22448	C21H34O5	[M + H3N + H]+	InChI=1S/C21H34O5/c1-3-4-9-13-21(2,26)14-12-17-16(18(22)15-19(17)23)10-7-5-6-8-11-20(24)25/h5,7,12,14,16-18,22,26H,3-4,6,8-11,13,15H2,1-2H3,(H,24,25)	15-Methyl-pgd2
		43152				3.79033	367.247	[M-H]- 365.234	366.241	C21H34O5	15-Methyl-pgd2	0.6307417|0.43413082|0.6427563	7.6307416|5.4341307|4.6427565	['Streptophyta']|['Streptophyta']|['Streptophyta']	InChI=1S/C21H34O5/c1-14-5-4-6-17-20(9-7-16(12-23)8-10-22)13-26-19(25-3)21(14,17)18(24)11-15(20)2/h5,8,15,17-19,22-24H,4,6-7,9-13H2,1-3H3/b16-8-/t15-,17-,18+,19-,20+,21+/m1/s1|InChI=1S/C21H34O5/c1-3-4-6-9-18(23)10-7-5-8-11-21(26-16(2)22)14-17-12-19(24)15-20(25)13-17/h12-13,15,18,21,23-25H,3-11,14H2,1-2H3|InChI=1S/C21H34O5/c1-12(22)20(25)8-9-21(26)15-5-4-13-10-14(23)6-7-18(13,2)16(15)11-17(24)19(20…	Fatty acids	0.997418	Eicosanoids	0.997578	Prostaglandins	0.995291	Prostaglandins and related compounds	0.928009	Terpenoids|Terpenoids|Polyketides|Terpenoids	|Diterpenoids|nan|Steroids	||nan|Pregnane steroids				43152	C21H34O5	[M + H]+	InChI=1S/C21H34O5/c1-3-4-9-13-21(2,26)14-12-17-16(18(22)15-19(17)23)10-7-5-6-8-11-20(24)25/h5,7,12,14,16-18,22,26H,3-4,6,8-11,13,15H2,1-2H3,(H,24,25)	15-Methyl-pgd2
		45408				3.94408	400.271									Fatty acids	0.981905	Eicosanoids	0.672303	Prostaglandins	0.836533	Prostaglandins and related compounds	0.654817							45408
Figure 10_ C17		5761	553			4.24584	462.263		461.2566086|461.2566086|461.262481828	C29H35NO4|C29H35NO4|C22H39NO9		0.5491479|0.37481904|0.3333756	8.549149|3.374819|1.3333756	['Pleosporales']|['Ascomycota']|['Eukaryota']	InChI=1S/C29H35NO4/c1-18-9-7-13-22(31)15-16-25(32)29-23(14-8-10-18)27(33)20(3)19(2)26(29)24(30-28(29)34)17-21-11-5-4-6-12-21/h4-6,8,11-12,14-16,18-19,23-24,26-27,33H,3,7,9-10,13,17H2,1-2H3,(H,30,34)/b14-8+,16-15-|InChI=1S/C29H35NO4/c1-3-4-18-8-12-20-22-13-16(2)5-11-21(22)27-25(20)24(18)26(31)23-15-29(33,30-28(23)32)14-17-6-9-19(34-27)10-7-17/h3-4,6-10,12,16,18,20-25,27,33H,5,11,13-15H2,1-2H3,(H,3…	Alkaloids	0.966596	Pseudoalkaloids (transamidation)	0.900876	Cytochalasan alkaloids	0.386089	Isoindolones	0.780468	Alkaloids|Alkaloids|Polyketides	Pseudoalkaloids|Tetramate alkaloids|Linear polyketides	Cytochalasan alkaloids|Pyrrocidine tetramate alkaloids|Open-chain polyketides	Alkaloids|Alkaloids	Pseudoalkaloids (transamidation)|Pseudoalkaloids	Cytochalasan alkaloids	5761
		3951				2.88104	496.27		495.262087904|495.262087904	C29H37NO6|C29H37NO6		0.53766614|0.5332902	8.537666|8.533291	['Pleosporales']|['Pleosporales']	InChI=1S/C29H37NO6/c1-17-6-4-8-21(31)14-15-25(33)36-29-23(9-5-7-17)27(34)19(3)18(2)26(29)24(30-28(29)35)16-20-10-12-22(32)13-11-20/h5,9-15,17-18,21,23-24,26-27,31-32,34H,3-4,6-8,16H2,1-2H3,(H,30,35)|InChI=1S/C29H37NO6/c1-17-8-6-11-21(31)14-15-25(33)36-29-22(12-7-9-17)27(34)19(3)18(2)26(29)23(30-28(29)35)16-20-10-4-5-13-24(20)32/h4-5,7,10,12-15,17-18,21-23,26-27,31-32,34H,3,6,8-9,11,16H2,1-2H3,(H,…	Alkaloids	0.999817	Pseudoalkaloids (transamidation)	0.999944	Cytochalasan alkaloids	0.998905	Macrolides and analogues	0.54355	Alkaloids|Alkaloids	Pseudoalkaloids|Pseudoalkaloids	Cytochalasan alkaloids|Cytochalasan alkaloids				3951
		4012				3.71071	538.278		474.262	C27H38O7		0	5	['Pleosporales']	InChI=1S/C27H38O7/c1-15-12-19-10-11-26(5)27(6,21(29)14-22(30)34-26)23(19)20(13-15)33-25(32)18(4)24(31)16(2)8-7-9-17(3)28/h8,10-12,15,18,20,22-24,30-31H,7,9,13-14H2,1-6H3/b16-8+									nan	nan	nan				4012
		5778				4.87599	466.303		465.287908728|465.287908728	C29H39NO4|C29H39NO4		0.6516401|0.65710205	8.65164|6.657102	['Pleosporales']|['Ascomycota']	InChI=1S/C29H39NO4/c1-18-9-7-13-22(31)15-16-25(32)29-23(14-8-10-18)27(33)20(3)19(2)26(29)24(30-28(29)34)17-21-11-5-4-6-12-21/h4-6,8,11-12,14,18-19,22-24,26-27,31,33H,3,7,9-10,13,15-17H2,1-2H3,(H,30,34)/b14-8+|InChI=1S/C29H39NO4/c1-18-10-9-13-22-26(32)20(3)19(2)25-23(16-21-11-7-6-8-12-21)30-27(33)29(22,25)24(31)14-15-28(4,17-18)34-5/h6-9,11-15,18-19,22-26,31-32H,3,10,16-17H2,1-2,4-5H3,(H,30,33)/b1…									Alkaloids|Alkaloids	Pseudoalkaloids|Pseudoalkaloids	Cytochalasan alkaloids|Cytochalasan alkaloids				5778
		3928				4.25994	482.288		481.282823348|481.282823348	C29H39NO5|C29H39NO5		0.5948006|0.52930766	8.594801|6.5293074	['Pleosporales']|['Ascomycota']	InChI=1S/C29H39NO5/c1-18-9-7-13-22(31)15-16-25(32)35-29-23(14-8-10-18)27(33)20(3)19(2)26(29)24(30-28(29)34)17-21-11-5-4-6-12-21/h4-6,8,11-12,14,18,22-24,26-27,31,33H,7,9-10,13,15-17H2,1-3H3,(H,30,34)/b14-8+|InChI=1S/C29H39NO5/c1-17-10-9-13-21-26(32)19(3)18(2)25-22(14-20-11-7-6-8-12-20)30-27(33)29(21,25)23(31)15-24(35-5)28(4,34)16-17/h6-9,11-13,17-18,21-22,24-26,32,34H,3,10,14-16H2,1-2,4-5H3,(H,30…									Alkaloids|Alkaloids	Pseudoalkaloids|Pseudoalkaloids	Cytochalasan alkaloids|Cytochalasan alkaloids				3928
		5772				4.51003	464.283		463.272258664|463.272258664|463.272258664	C29H37NO4|C29H37NO4|C29H37NO4		0.5656575|0.7594117|0.7103456	9.565658|8.759412|8.710346	['Pleosporaceae']|['Pleosporales']|['Pleosporales']	InChI=1S/C29H37NO4/c1-19-9-6-4-5-7-12-26(32)34-29-23(11-8-10-19)17-20(2)21(3)27(29)25(30-28(29)33)18-22-13-15-24(31)16-14-22/h7-8,11-17,19,21,23,25,27,31H,4-6,9-10,18H2,1-3H3,(H,30,33)/b11-8+,12-7+/t19-,21-,23+,25+,27+,29-/m1/s1|InChI=1S/C29H37NO4/c1-19-9-7-13-23-17-20(2)21(3)27-25(18-22-11-5-4-6-12-22)30-28(33)29(23,27)34-26(32)16-15-24(31)14-8-10-19/h4-7,11-13,15-17,19,21,23-25,27,31H,8-10,14,1…	Alkaloids	0.999528	Pseudoalkaloids (transamidation)	0.999384	Cytochalasan alkaloids	0.992986	Isoindolones	0.984266	Alkaloids|Alkaloids|Alkaloids	Pseudoalkaloids|Pseudoalkaloids|Pseudoalkaloids	Cytochalasan alkaloids|Cytochalasan alkaloids|Cytochalasan alkaloids				5772
		3927				3.66027	482.288		481.282823348|481.282823348	C29H39NO5|C29H39NO5		0.71534085|0.71043706	8.715341|6.710437	['Pleosporales']|['Ascomycota']	InChI=1S/C29H39NO5/c1-18-9-7-13-22(31)15-16-25(32)35-29-23(14-8-10-18)27(33)20(3)19(2)26(29)24(30-28(29)34)17-21-11-5-4-6-12-21/h4-6,8,11-12,14,18,22-24,26-27,31,33H,7,9-10,13,15-17H2,1-3H3,(H,30,34)/b14-8+|InChI=1S/C29H39NO5/c1-17-10-9-13-21-26(32)19(3)18(2)25-22(14-20-11-7-6-8-12-20)30-27(33)29(21,25)23(31)15-24(35-5)28(4,34)16-17/h6-9,11-13,17-18,21-22,24-26,32,34H,3,10,14-16H2,1-2,4-5H3,(H,30…									Alkaloids|Alkaloids	Pseudoalkaloids|Pseudoalkaloids	Cytochalasan alkaloids|Cytochalasan alkaloids				3927
		4226				4.51574	927.546																							4226
		4357				3.13721	498.285		465.25152322|418.256668176|497.277737968|497.277737968	C28H35NO5|C21H38O8|C29H39NO6|C29H39NO6		0.0|0.0|0.38961798|0.4662995	5.0|5.0|2.389618|1.4662995	['Pleosporales']|['Pleosporales']|['Eukaryota']|['Eukaryota']	InChI=1S/C28H35NO5/c1-18-24-22(17-19-11-7-6-8-12-19)29-26(32)28(24)21(25-27(18,2)34-25)14-10-5-3-4-9-13-20(30)15-16-23(31)33-28/h6-8,10-12,14-16,18,20-22,24-25,30H,3-5,9,13,17H2,1-2H3,(H,29,32)/b14-10+,16-15+/t18-,20+,21-,22-,24-,25-,27+,28+/m0/s1|InChI=1S/C21H38O8/c1-12-13(10-29-19(16(27)9-23)18(28)15(26)8-22)21(3)6-4-5-20(2,11-24)17(21)7-14(12)25/h14-19,22-28H,4-11H2,1-3H3/t14-,15-,16-,17+,18-,…									nan|Terpenoids|Terpenoids|Alkaloids|Alkaloids|nan	nan|Sesquiterpenoids|Sesquiterpenoids|Pseudoalkaloids (transamidation)|Pseudoalkaloids|nan	nan|Brasilane sesquiterpenoids||Terpenoid alkaloids|Terpenoid alkaloids|nan				4357
	n7	5791				3.56927	478.257		477.25152322|477.25152322	C29H35NO5|C29H35NO5	Cytochalasin A	0.7571891|0.76156354	9.757189|8.761563	['Pleosporaceae']|['Pleosporales']	InChI=1S/C29H35NO5/c1-18-9-7-13-22(31)15-16-25(32)35-29-23(14-8-10-18)27(33)20(3)19(2)26(29)24(30-28(29)34)17-21-11-5-4-6-12-21/h4-6,8,11-12,14-16,18-19,23-24,26-27,33H,3,7,9-10,13,17H2,1-2H3,(H,30,34)/b14-8-,16-15+|InChI=1S/C29H35NO5/c1-18-9-7-13-22(31)15-16-25(32)35-29-23(14-8-10-18)27(33)20(3)19(2)26(29)24(30-28(29)34)17-21-11-5-4-6-12-21/h4-6,8,11-12,14-16,18,23-24,26-27,33H,7,9-10,13,17H2,1-…	Alkaloids	0.999694	Pseudoalkaloids (transamidation)	0.999696	Cytochalasan alkaloids	0.996922	Isoindolones	0.989185	Alkaloids|Alkaloids	Pseudoalkaloids|Pseudoalkaloids	Cytochalasan alkaloids|Cytochalasan alkaloids				5791
		4141				3.68562	657.351		309.194	C17H27NO4		0	5	['Pleosporales']	InChI=1S/C17H27NO4/c1-5-6-7-8-9-12(2)16-17(22-14(19)10-18)15(20-4)13(3)11-21-16/h5-9,13,15-17H,10-11,18H2,1-4H3/b6-5+,8-7+,12-9+	Polyketides	0.388539		0		0	Benzene and substituted derivatives	0.960798	Polyketides	nan	nan				4141
		4078				2.94335	600.263		599.251917144|599.251917144	C35H37NO8|C35H37NO8		0.36713117|0.3071282	1.3671312|1.3071282	['Eukaryota']|['Eukaryota']	InChI=1S/C35H37NO8/c1-32(2)24-21-27(42-30(38)23-15-9-6-10-16-23)34(4)26(41-29(37)22-13-7-5-8-14-22)18-19-33(3,40)35(34,44-32)28(24)43-31(39)25-17-11-12-20-36-25/h5-17,20,24,26-28,40H,18-19,21H2,1-4H3/t24-,26+,27+,28-,33+,34+,35+/m1/s1|InChI=1S/C35H37NO8/c1-22-16-17-27(42-31(39)23-11-6-4-7-12-23)34(21-41-30(38)25-15-10-18-36-20-25)29(37)28(26-19-35(22,34)44-33(26,2)3)43-32(40)24-13-8-5-9-14-24/h4-…									Terpenoids|Terpenoids	Sesquiterpenoids|Sesquiterpenoids	Agarofuran sesquiterpenoids|Agarofuran sesquiterpenoids				4078
	n6	45756				5.098	504.274																							45756
		3894				3.11956	464.28		463.272258664|463.272258664	C29H37NO4|C29H37NO4		0.33616725|0.687695	9.336167|8.687695	['Pleosporaceae']|['Pleosporales']	InChI=1S/C29H37NO4/c1-19-9-6-4-5-7-12-26(32)34-29-23(11-8-10-19)17-20(2)21(3)27(29)25(30-28(29)33)18-22-13-15-24(31)16-14-22/h7-8,11-17,19,21,23,25,27,31H,4-6,9-10,18H2,1-3H3,(H,30,33)/b11-8+,12-7+/t19-,21-,23+,25+,27+,29-/m1/s1|InChI=1S/C29H37NO4/c1-18-9-7-13-22(31)15-16-25(32)29-23(14-8-10-18)27(33)20(3)19(2)26(29)24(30-28(29)34)17-21-11-5-4-6-12-21/h4-6,8,11-12,14-16,18,22-24,26-27,31,33H,7,9-…	Alkaloids	0.999298	Pseudoalkaloids (transamidation)	0.998906	Cytochalasan alkaloids	0.98322	Isoindolones	0.964758	Alkaloids|Alkaloids	Pseudoalkaloids|Pseudoalkaloids	Cytochalasan alkaloids|Cytochalasan alkaloids				3894
		3924				3.66569	480.273		479.267173284|479.267173284|479.267173284|479.267173284	C29H37NO5|C29H37NO5|C29H37NO5|C29H37NO5		0.76985574|0.72278875|0.71358204|0.71358204	9.7698555|9.722789|9.713582|9.713582	['Pleosporaceae']|['Pleosporaceae']|['Pleosporaceae']|['Pleosporaceae']	InChI=1S/C29H37NO5/c1-18-9-7-13-21(31)15-16-24(32)34-29-22(14-8-10-18)26-28(3,35-26)19(2)25(29)23(30-27(29)33)17-20-11-5-4-6-12-20/h4-6,8,11-12,14-16,18-19,21-23,25-26,31H,7,9-10,13,17H2,1-3H3,(H,30,33)/b14-8+,16-15+|InChI=1S/C29H37NO5/c1-19-8-6-12-23-17-22(18-31)20(2)27-25(16-21-10-4-3-5-11-21)30-28(34)29(23,27)35-26(33)15-14-24(32)13-7-9-19/h3-6,10-12,14-15,17,19-20,23-25,27,31-32H,7-9,13,16,18…	Alkaloids	0.999843	Pseudoalkaloids (transamidation)	0.999691	Cytochalasan alkaloids	0.998315	Isoindolones	0.988763	Alkaloids|Alkaloids|Alkaloids|Alkaloids	Pseudoalkaloids|Pseudoalkaloids|Pseudoalkaloids|Pseudoalkaloids	Cytochalasan alkaloids|Cytochalasan alkaloids|Cytochalasan alkaloids|Cytochalasan alkaloids				3924
		3896				2.80978	464.281		463.272258664|463.272258664|463.272258664	C29H37NO4|C29H37NO4|C29H37NO4		0.33466938|0.54204005|0.54049516	9.334669|8.54204|8.540495	['Pleosporaceae']|['Pleosporales']|['Pleosporales']	InChI=1S/C29H37NO4/c1-19-9-6-4-5-7-12-26(32)34-29-23(11-8-10-19)17-20(2)21(3)27(29)25(30-28(29)33)18-22-13-15-24(31)16-14-22/h7-8,11-17,19,21,23,25,27,31H,4-6,9-10,18H2,1-3H3,(H,30,33)/b11-8+,12-7+/t19-,21-,23+,25+,27+,29-/m1/s1|InChI=1S/C29H37NO4/c1-18-9-7-13-22(31)15-16-25(32)29-23(14-8-10-18)27(33)20(3)19(2)26(29)24(30-28(29)34)17-21-11-5-4-6-12-21/h4-6,8,11-12,14-16,18,22-24,26-27,31,33H,7,9-…									Alkaloids|Alkaloids|Alkaloids	Pseudoalkaloids|Pseudoalkaloids|Pseudoalkaloids	Cytochalasan alkaloids|Cytochalasan alkaloids|Cytochalasan alkaloids				3896
		3849				3.14507	442.259		441.25152322|400.224974124|400.224974124|400.224974124	C26H35NO5|C24H32O5|C24H32O5|C24H32O5		0.0|0.0|0.0|0.0	7.0|6.0|6.0|5.0	['Cochliobolus']|['Pleosporaceae']|['Pleosporaceae']|['Pleosporales']	InChI=1S/C26H35NO5/c1-8-17(2)13-18(3)9-12-24(29)32-22-11-10-21-14-23(28)26(31-7,19(4)15-27-30)16-25(21,6)20(22)5/h9-15,17,20,22,30H,4,8,16H2,1-3,5-7H3/b12-9+,18-13+,27-15+|InChI=1S/C24H32O5/c1-6-16(2)9-7-8-10-21(25)29-20-12-11-19-13-24(27)23(26,17(3)14-28-24)15-22(19,5)18(20)4/h7-13,16,18,20,26-27H,3,6,14-15H2,1-2,4-5H3/b9-7+,10-8+/t16-,18-,20-,22+,23+,24-/m0/s1|InChI=1S/C24H32O5/c1-6-16(2)9-7-8-…	Terpenoids	0.94658	Steroids	0.852621		0	Steroids and steroid derivatives	0.58681	Terpenoids|Terpenoids|Terpenoids|Terpenoids	Sesquiterpenoids|Sesquiterpenoids|Sesquiterpenoids|Diterpenoids	Eremophilane sesquiterpenoids|Eremophilane sesquiterpenoids|Eremophilane sesquiterpenoids|nan				3849
		3901				4.87076	466.292		465.287908728|402.277009696|465.287908728	C29H39NO4|C25H38O4|C29H39NO4		0.65801144|0.0|0.66058195	8.658011|7.0|6.660582	['Pleosporales']|['Cochliobolus']|['Ascomycota']	InChI=1S/C29H39NO4/c1-18-9-7-13-22(31)15-16-25(32)29-23(14-8-10-18)27(33)20(3)19(2)26(29)24(30-28(29)34)17-21-11-5-4-6-12-21/h4-6,8,11-12,14,18-19,22-24,26-27,31,33H,3,7,9-10,13,15-17H2,1-2H3,(H,30,34)/b14-8+|InChI=1S/C25H38O4/c1-16(15-26)7-6-8-18(3)25(29)12-11-23(4)13-19-22(17(2)9-10-21(23)25)20(27)14-24(19,5)28/h7,9,15,18-19,21-22,28-29H,6,8,10-14H2,1-5H3/b16-7-,17-9-|InChI=1S/C29H39NO4/c1-18-1…									Alkaloids|Terpenoids|Alkaloids	Pseudoalkaloids|Sesterterpenoids|Pseudoalkaloids	Cytochalasan alkaloids|Ophiobolane sesterterpenoids|Cytochalasan alkaloids				3901
		6061				3.75284	955.508																							6061
		4094				3.43644	614.276		286.120509056|286.120509056|286.120509056	C17H18O4|C17H18O4|C17H18O4		0.0|0.0|0.0	6.0|6.0|5.0	['Pleosporaceae']|['Pleosporaceae']|['Pleosporales']	InChI=1S/C17H18O4/c1-19-13-5-6-15(16(18)8-13)12-7-11-3-4-14(20-2)9-17(11)21-10-12/h3-6,8-9,12,18H,7,10H2,1-2H3|InChI=1S/C17H18O4/c1-19-14-5-3-11-7-12(10-21-16(11)9-14)15-6-4-13(18)8-17(15)20-2/h3-6,8-9,12,18H,7,10H2,1-2H3|InChI=1S/C17H18O4/c1-19-14-5-6-15(17(9-14)20-2)12-7-11-3-4-13(18)8-16(11)21-10-12/h3-6,8-9,12,18H,7,10H2,1-2H3									Shikimates and Phenylpropanoids|Shikimates and Phenylpropanoids|Shikimates and Phenylpropanoids	Isoflavonoids|Isoflavonoids|Isoflavonoids	Isoflavanones|Isoflavanones|Isoflavanones				4094
		3897				5.06301	464.277		463.272258664|463.272258664|463.272258664	C29H37NO4|C29H37NO4|C29H37NO4		0.27339202|0.6429942|0.6403779	9.273392|8.642994|8.640378	['Pleosporaceae']|['Pleosporales']|['Pleosporales']	InChI=1S/C29H37NO4/c1-19-9-6-4-5-7-12-26(32)34-29-23(11-8-10-19)17-20(2)21(3)27(29)25(30-28(29)33)18-22-13-15-24(31)16-14-22/h7-8,11-17,19,21,23,25,27,31H,4-6,9-10,18H2,1-3H3,(H,30,33)/b11-8+,12-7+/t19-,21-,23+,25+,27+,29-/m1/s1|InChI=1S/C29H37NO4/c1-18-9-7-13-22(31)15-16-25(32)29-23(14-8-10-18)27(33)20(3)19(2)26(29)24(30-28(29)34)17-21-11-5-4-6-12-21/h4-6,8,11-12,14-16,18,22-24,26-27,31,33H,7,9-…									Alkaloids|Alkaloids|Alkaloids	Pseudoalkaloids|Pseudoalkaloids|Pseudoalkaloids	Cytochalasan alkaloids|Cytochalasan alkaloids|Cytochalasan alkaloids				3897
		4077				3.52637	600.258		538.18389716|599.251917144	C29H30O10|C35H37NO8		0.0|0.27756235	5.0|1.2775624	['Pleosporales']|['Eukaryota']	InChI=1S/C29H30O10/c1-12-9-18(30)10-19(31)22(12)28(34)39-26-16(5)23(15(4)25(36-7)17(26)6)29(35)38-21-11-20(32)24(27(33)37-8)14(3)13(21)2/h9-11,30-32H,1-8H3|InChI=1S/C35H37NO8/c1-32(2)24-21-27(42-30(38)23-15-9-6-10-16-23)34(4)26(41-29(37)22-13-7-5-8-14-22)18-19-33(3,40)35(34,44-32)28(24)43-31(39)25-17-11-12-20-36-25/h5-17,20,24,26-28,40H,18-19,21H2,1-4H3/t24-,26+,27+,28-,33+,34+,35+/m1/s1									Polyketides|Polyketides|Terpenoids	Aromatic polyketides|Aromatic polyketides|Sesquiterpenoids	Depsides and depsidones|Depsides|Agarofuran sesquiterpenoids				4077
		4353				3.21649	496.269		495.262087904|495.262087904	C29H37NO6|C29H37NO6		0.61253566|0.60877347	8.612535|8.608773	['Pleosporales']|['Pleosporales']	InChI=1S/C29H37NO6/c1-17-6-4-8-21(31)14-15-25(33)36-29-23(9-5-7-17)27(34)19(3)18(2)26(29)24(30-28(29)35)16-20-10-12-22(32)13-11-20/h5,9-15,17-18,21,23-24,26-27,31-32,34H,3-4,6-8,16H2,1-2H3,(H,30,35)|InChI=1S/C29H37NO6/c1-17-8-6-11-21(31)14-15-25(33)36-29-22(12-7-9-17)27(34)19(3)18(2)26(29)23(30-28(29)35)16-20-10-4-5-13-24(20)32/h4-5,7,10,12-15,17-18,21-23,26-27,31-32,34H,3,6,8-9,11,16H2,1-2H3,(H,…									Alkaloids|Alkaloids	Pseudoalkaloids|Pseudoalkaloids	Cytochalasan alkaloids|Cytochalasan alkaloids				4353
		4395				3.37252	584.262																							4395
		5864				4.57542	534.236																							5864
	n4	45026				5.09952	564.296																							45026
	n1	3923				2.99325	480.275		479.267	C29H37NO5|C29H37NO5|C29H37NO5|C29H37NO5	Cytochalasin B	0.7411766|0.69019413|0.6834867|0.6834867	9.741177|9.690194|9.683487|9.683487	['Pleosporaceae']|['Pleosporaceae']|['Pleosporaceae']|['Pleosporaceae']	InChI=1S/C29H37NO5/c1-18-9-7-13-21(31)15-16-24(32)34-29-22(14-8-10-18)26-28(3,35-26)19(2)25(29)23(30-27(29)33)17-20-11-5-4-6-12-20/h4-6,8,11-12,14-16,18-19,21-23,25-26,31H,7,9-10,13,17H2,1-3H3,(H,30,33)/b14-8+,16-15+|InChI=1S/C29H37NO5/c1-19-8-6-12-23-17-22(18-31)20(2)27-25(16-21-10-4-3-5-11-21)30-28(34)29(23,27)35-26(33)15-14-24(32)13-7-9-19/h3-6,10-12,14-15,17,19-20,23-25,27,31-32H,7-9,13,16,18…	Alkaloids	0.999705	Pseudoalkaloids (transamidation)	0.999312	Cytochalasan alkaloids	0.996916	Isoindolones	0.987316	Alkaloids|Alkaloids|Alkaloids|Alkaloids	Pseudoalkaloids|Pseudoalkaloids|Pseudoalkaloids|Pseudoalkaloids	Cytochalasan alkaloids|Cytochalasan alkaloids|Cytochalasan alkaloids|Cytochalasan alkaloids				3923	STANDARD
		3795				2.53297	400.213		358.178023932|399.204573028|399.204573028	C21H26O5|C23H29NO5|C23H29NO5		0.0|0.34588608|0.33158004	6.0|3.3458862|3.3315802	['Pleosporaceae']|['Eukaryota']|['Ascomycota']	InChI=1S/C21H26O5/c1-4-5-6-7-8-9-17(22)18-16-11-14-10-13(2)25-12-15(14)19(23)21(16,3)26-20(18)24/h10-12,19,23H,4-9H2,1-3H3|InChI=1S/C23H29NO5/c1-11-9-24-10-12-4-5-15(26)17-13(6-7-25)18(22(28)29-3)19-20(17)23(12,2)16(24)8-14(11)21(19)27/h11-12,14,16,25,27H,4-10H2,1-3H3|InChI=1S/C23H29NO5/c1-11-5-6-15-21(2,3)16(25)7-8-22(15,4)23(11)10-13-14(29-23)9-12-17(18(13)26)20(28)24-19(12)27/h9,11,15-16,25-26…	Terpenoids	0.724077		0		0	Benzene and substituted derivatives	0.750623	Polyketides|Alkaloids|Terpenoids|Terpenoids	Chromanes|Pseudoalkaloids|Meroterpenoids	Azaphilones|Terpenoid alkaloids|Drimane sesquiterpenoids				3795
		3895				3.66115	464.278		463.272258664|463.272258664|463.272258664	C29H37NO4|C29H37NO4|C29H37NO4		0.8372102|0.6514686|0.48472148	9.83721|8.651468|8.484722	['Pleosporaceae']|['Pleosporales']|['Pleosporales']	InChI=1S/C29H37NO4/c1-19-9-6-4-5-7-12-26(32)34-29-23(11-8-10-19)17-20(2)21(3)27(29)25(30-28(29)33)18-22-13-15-24(31)16-14-22/h7-8,11-17,19,21,23,25,27,31H,4-6,9-10,18H2,1-3H3,(H,30,33)|InChI=1S/C29H37NO4/c1-19-9-7-13-23-17-20(2)21(3)27-25(18-22-11-5-4-6-12-22)30-28(33)29(23,27)34-26(32)16-15-24(31)14-8-10-19/h4-7,11-13,15-17,19,21,23-25,27,31H,8-10,14,18H2,1-3H3,(H,30,33)/b13-7+,16-15+|InChI=1S/C…									Alkaloids|Alkaloids|Alkaloids	Pseudoalkaloids|Pseudoalkaloids|Pseudoalkaloids	Cytochalasan alkaloids|Cytochalasan alkaloids|Cytochalasan alkaloids				3895
	n2	54117				2.9966	480.283		479.267173284|479.267173284|479.267173284	C29H37NO5|C29H37NO5|C29H37NO5	ismoer ?Cytochalasin B	0.59195095|0.64321285|0.6292005	5.591951|4.643213|4.6292005	['Streptophyta']|['Eukaryota']|['Eukaryota']	InChI=1S/C29H37NO5/c1-18-9-7-13-22(31)15-16-25(32)35-29-23(14-8-10-18)27(33)20(3)19(2)26(29)24(30-28(29)34)17-21-11-5-4-6-12-21/h4-6,8,11-12,14-16,18-19,22-24,26-27,31,33H,3,7,9-10,13,17H2,1-2H3,(H,30,34)/b14-8+,16-15+/t18-,19-,22-,23+,24+,26+,27-,29-/m1/s1|InChI=1S/C29H37NO5/c1-18-9-7-13-21(31)15-16-24(32)34-29-22(14-8-10-18)26-28(3,35-26)19(2)25(29)23(30-27(29)33)17-20-11-5-4-6-12-20/h4-6,8,11-…									Alkaloids|Alkaloids|Alkaloids|Alkaloids	Pseudoalkaloids (transamidation)|Pseudoalkaloids|Pseudoalkaloids|Pseudoalkaloids	Cytochalasan alkaloids|Cytochalasan alkaloids|Cytochalasan alkaloids|Cytochalasan alkaloids				54117	ISOMER STD
		3919				3.75169	478.258		477.25152322|477.25152322|477.25152322	C29H35NO5|C29H35NO5|C29H35NO5		0.64908683|0.65284747|0.76866764	9.649087|8.652847|6.7686677	['Pleosporaceae']|['Pleosporales']|['Ascomycota']	InChI=1S/C29H35NO5/c1-18-9-7-13-22(31)15-16-25(32)35-29-23(14-8-10-18)27(33)20(3)19(2)26(29)24(30-28(29)34)17-21-11-5-4-6-12-21/h4-6,8,11-12,14-16,18-19,23-24,26-27,33H,3,7,9-10,13,17H2,1-2H3,(H,30,34)/b14-8-,16-15+|InChI=1S/C29H35NO5/c1-18-9-7-13-22(31)15-16-25(32)35-29-23(14-8-10-18)27(33)20(3)19(2)26(29)24(30-28(29)34)17-21-11-5-4-6-12-21/h4-6,8,11-12,14-16,18,23-24,26-27,33H,7,9-10,13,17H2,1-…	Alkaloids	0.999411	Pseudoalkaloids (transamidation)	0.998967	Cytochalasan alkaloids	0.992761	Isoindolones	0.990083	Alkaloids|Alkaloids|Alkaloids	Pseudoalkaloids|Pseudoalkaloids|Pseudoalkaloids	Cytochalasan alkaloids|Cytochalasan alkaloids|Cytochalasan alkaloids				3919
		3893				4.51044	464.277		463.272258664|463.272258664|463.272258664	C29H37NO4|C29H37NO4|C29H37NO4		0.6009594|0.79088056|0.72587746	9.60096|8.79088|8.725878	['Pleosporaceae']|['Pleosporales']|['Pleosporales']	InChI=1S/C29H37NO4/c1-19-9-6-4-5-7-12-26(32)34-29-23(11-8-10-19)17-20(2)21(3)27(29)25(30-28(29)33)18-22-13-15-24(31)16-14-22/h7-8,11-17,19,21,23,25,27,31H,4-6,9-10,18H2,1-3H3,(H,30,33)|InChI=1S/C29H37NO4/c1-19-9-7-13-23-17-20(2)21(3)27-25(18-22-11-5-4-6-12-22)30-28(33)29(23,27)34-26(32)16-15-24(31)14-8-10-19/h4-7,11-13,15-17,19,21,23-25,27,31H,8-10,14,18H2,1-3H3,(H,30,33)/b13-7+,16-15+|InChI=1S/C…									Alkaloids|Alkaloids|Alkaloids	Pseudoalkaloids|Pseudoalkaloids|Pseudoalkaloids	Cytochalasan alkaloids|Cytochalasan alkaloids|Cytochalasan alkaloids				3893
		5773				5.05799	464.285		463.272258664|463.272258664|463.272258664	C29H37NO4|C29H37NO4|C29H37NO4		0.30857667|0.61843|0.6157464	9.308577|8.61843|8.6157465	['Pleosporaceae']|['Pleosporales']|['Pleosporales']	InChI=1S/C29H37NO4/c1-19-9-6-4-5-7-12-26(32)34-29-23(11-8-10-19)17-20(2)21(3)27(29)25(30-28(29)33)18-22-13-15-24(31)16-14-22/h7-8,11-17,19,21,23,25,27,31H,4-6,9-10,18H2,1-3H3,(H,30,33)/b11-8+,12-7+/t19-,21-,23+,25+,27+,29-/m1/s1|InChI=1S/C29H37NO4/c1-18-9-7-13-22(31)15-16-25(32)29-23(14-8-10-18)27(33)20(3)19(2)26(29)24(30-28(29)34)17-21-11-5-4-6-12-21/h4-6,8,11-12,14-16,18,22-24,26-27,31,33H,7,9-…	Amino acids and Peptides	0.628574	Small peptides	0.781456		0	Amino acids, peptides, and analogues	0.650202	Alkaloids|Alkaloids|Alkaloids	Pseudoalkaloids|Pseudoalkaloids|Pseudoalkaloids	Cytochalasan alkaloids|Cytochalasan alkaloids|Cytochalasan alkaloids				5773
	n3	52197				3.98367	522.285		521.278	C31H39NO6	7-O-acetylcytochalasin B	0.44809	4.44809	['Eukaryota']	InChI=1S/C31H39NO6/c1-19-10-8-14-24(34)16-17-27(35)38-31-25(15-9-11-19)29(37-22(4)33)21(3)20(2)28(31)26(32-30(31)36)18-23-12-6-5-7-13-23/h5-7,9,12-13,15-17,19-20,24-26,28-29,34H,3,8,10-11,14,18H2,1-2,4H3,(H,32,36)/b15-9-,17-16+	Alkaloids	0.981586	Pseudoalkaloids (transamidation)	0.948924		0	Isoindolones	0.708418	Alkaloids	Pseudoalkaloids	Cytochalasan alkaloids				52197	C31H39NO6	[M + H]+	InChI=1S/C31H39NO6/c1-19-10-8-14-24(34)16-17-27(35)38-31-25(15-9-11-19)29(37-22(4)33)21(3)20(2)28(31)26(32-30(31)36)18-23-12-6-5-7-13-23/h5-7,9,12-13,15-17,19-20,24-26,28-29,34H,3,8,10-11,14,18H2,1-2,4H3,(H,32,36)
		4230				3.66226	963.566																							4230
		5762				4.43949	462.268		461.2566086|461.2566086|461.26784198	C29H35NO4|C29H35NO4|C28H35N3O3		0.74817735|0.67126757|0.5870577	8.748178|3.6712675|3.5870576	['Pleosporales']|['Ascomycota']|['Ascomycota']	InChI=1S/C29H35NO4/c1-18-9-7-13-22(31)15-16-25(32)29-23(14-8-10-18)27(33)20(3)19(2)26(29)24(30-28(29)34)17-21-11-5-4-6-12-21/h4-6,8,11-12,14-16,18-19,23-24,26-27,33H,3,7,9-10,13,17H2,1-2H3,(H,30,34)/b14-8+,16-15-|InChI=1S/C29H35NO4/c1-3-4-18-8-12-20-22-13-16(2)5-11-21(22)27-25(20)24(18)26(31)23-15-29(33,30-28(23)32)14-17-6-9-19(34-27)10-7-17/h3-4,6-10,12,16,18,20-25,27,33H,5,11,13-15H2,1-2H3,(H,3…	Terpenoids	0.596802		0		0	Benzene and substituted derivatives	0.884514	Alkaloids|Alkaloids|Alkaloids	Pseudoalkaloids|Tetramate alkaloids|nan	Cytochalasan alkaloids|Pyrrocidine tetramate alkaloids|nan				5762
	n5	45789				5.098	609.353																							45789
		4127				3.68917	640.323																							4127
		3959				3.20753	498.284		465.25152322|418.256668176|497.277737968|497.277737968	C28H35NO5|C21H38O8|C29H39NO6|C29H39NO6		0.0|0.0|0.35856435|0.4396198	5.0|5.0|2.3585644|1.4396198	['Pleosporales']|['Pleosporales']|['Eukaryota']|['Eukaryota']	InChI=1S/C28H35NO5/c1-18-24-22(17-19-11-7-6-8-12-19)29-26(32)28(24)21(25-27(18,2)34-25)14-10-5-3-4-9-13-20(30)15-16-23(31)33-28/h6-8,10-12,14-16,18,20-22,24-25,30H,3-5,9,13,17H2,1-2H3,(H,29,32)/b14-10+,16-15+/t18-,20+,21-,22-,24-,25-,27+,28+/m0/s1|InChI=1S/C21H38O8/c1-12-13(10-29-19(16(27)9-23)18(28)15(26)8-22)21(3)6-4-5-20(2,11-24)17(21)7-14(12)25/h14-19,22-28H,4-11H2,1-3H3/t14-,15-,16-,17+,18-,…	Terpenoids	0.983618	Steroids	0.921997	Ergostane steroids	0.944674	Withanolides and derivatives	0.687646	nan|Terpenoids|Terpenoids|Alkaloids|Alkaloids|nan	nan|Sesquiterpenoids|Sesquiterpenoids|Pseudoalkaloids (transamidation)|Pseudoalkaloids|nan	nan|Brasilane sesquiterpenoids||Terpenoid alkaloids|Terpenoid alkaloids|nan				3959
		4352				3.28685	496.265		495.262087904|495.262087904	C29H37NO6|C29H37NO6		0.6232946|0.61921215	8.623295|8.619212	['Pleosporales']|['Pleosporales']	InChI=1S/C29H37NO6/c1-17-6-4-8-21(31)14-15-25(33)36-29-23(9-5-7-17)27(34)19(3)18(2)26(29)24(30-28(29)35)16-20-10-12-22(32)13-11-20/h5,9-15,17-18,21,23-24,26-27,31-32,34H,3-4,6-8,16H2,1-2H3,(H,30,35)|InChI=1S/C29H37NO6/c1-17-8-6-11-21(31)14-15-25(33)36-29-22(12-7-9-17)27(34)19(3)18(2)26(29)23(30-28(29)35)16-20-10-4-5-13-24(20)32/h4-5,7,10,12-15,17-18,21-23,26-27,31-32,34H,3,6,8-9,11,16H2,1-2H3,(H,…									Alkaloids|Alkaloids	Pseudoalkaloids|Pseudoalkaloids	Cytochalasan alkaloids|Cytochalasan alkaloids				4352
		6058				4.51131	927.559																							6058
		16797				3.38063	464.279		463.272258664|463.272258664|463.272258664	C29H37NO4|C29H37NO4|C29H37NO4		0.53755236|0.74565303|0.7398631	9.537552|8.745653|8.739862	['Pleosporaceae']|['Pleosporales']|['Pleosporales']	InChI=1S/C29H37NO4/c1-19-9-6-4-5-7-12-26(32)34-29-23(11-8-10-19)17-20(2)21(3)27(29)25(30-28(29)33)18-22-13-15-24(31)16-14-22/h7-8,11-17,19,21,23,25,27,31H,4-6,9-10,18H2,1-3H3,(H,30,33)/b11-8+,12-7+/t19-,21-,23+,25+,27+,29-/m1/s1|InChI=1S/C29H37NO4/c1-19-9-7-13-23-17-20(2)21(3)27-25(18-22-11-5-4-6-12-22)30-28(33)29(23,27)34-26(32)16-15-24(31)14-8-10-19/h4-7,11-13,15-17,19,21,23-25,27,31H,8-10,14,1…									Alkaloids|Alkaloids|Alkaloids	Pseudoalkaloids|Pseudoalkaloids|Pseudoalkaloids	Cytochalasan alkaloids|Cytochalasan alkaloids|Cytochalasan alkaloids				16797
		3925				3.08768	480.276		479.267173284|479.267173284|479.267173284|479.267173284	C29H37NO5|C29H37NO5|C29H37NO5|C29H37NO5		0.6902865|0.653093|0.6468929|0.6468929	9.690287|9.653093|9.646893|9.646893	['Pleosporaceae']|['Pleosporaceae']|['Pleosporaceae']|['Pleosporaceae']	InChI=1S/C29H37NO5/c1-18-9-7-13-21(31)15-16-24(32)34-29-22(14-8-10-18)26-28(3,35-26)19(2)25(29)23(30-27(29)33)17-20-11-5-4-6-12-20/h4-6,8,11-12,14-16,18-19,21-23,25-26,31H,7,9-10,13,17H2,1-3H3,(H,30,33)/b14-8+,16-15+|InChI=1S/C29H37NO5/c1-19-8-6-12-23-17-22(18-31)20(2)27-25(16-21-10-4-3-5-11-21)30-28(34)29(23,27)35-26(33)15-14-24(32)13-7-9-19/h3-6,10-12,14-15,17,19-20,23-25,27,31-32H,7-9,13,16,18…	Alkaloids	0.999809	Pseudoalkaloids (transamidation)	0.999679	Cytochalasan alkaloids	0.998168	Isoindolones	0.990065	Alkaloids|Alkaloids|Alkaloids|Alkaloids	Pseudoalkaloids|Pseudoalkaloids|Pseudoalkaloids|Pseudoalkaloids	Cytochalasan alkaloids|Cytochalasan alkaloids|Cytochalasan alkaloids|Cytochalasan alkaloids				3925
		4101				2.94112	617.29																							4101
		3978				3.62777	510.283		509.26784198|509.26784198|509.277737968	C32H35N3O3|C32H35N3O3|C30H39NO6		0.45174134|0.40694845|0.39302775	6.451741|6.4069486|6.393028	['Ascomycota']|['Ascomycota']|['Ascomycota']	InChI=1S/C32H35N3O3/c1-17-8-7-10-22-29-31(4,38-29)19(3)27-25(15-20-16-33-23-11-6-5-9-21(20)23)35-30(37)32(22,27)26-13-12-24(34-26)28(36)18(2)14-17/h5-7,9-14,16-17,19,22,25,27,29,33-34H,8,15H2,1-4H3,(H,35,37)/b10-7+,18-14+|InChI=1S/C32H35N3O3/c1-18-7-6-8-23-14-22(17-36)20(3)29-27(15-21-16-33-25-10-5-4-9-24(21)25)35-31(38)32(23,29)28-12-11-26(34-28)30(37)19(2)13-18/h4-6,8-14,16,18,20,23,27,29,33-34…									Alkaloids|Alkaloids|Alkaloids	Pseudoalkaloids|Pseudoalkaloids|Pseudoalkaloids	Cytochalasan alkaloids|Cytochalasan alkaloids|Cytochalasan alkaloids				3978
Figure S21_ C18	n1	4648	4039	77.0085	22.9915	6.06418	209.154		208.146	C13H20O2	Top2 3-Hydroxy-4,7-megastigmadien-9-one	0.42544284|0.29248795|0.44433942	9.425443|6.292488|5.4443393	['Nectriaceae']|['Arecaceae']|['Streptophyta']	InChI=1S/C13H20O2/c1-9-5-6-12(15)11(3)13(9,4)8-7-10(2)14/h7-9,11H,5-6H2,1-4H3/b8-7+/t9-,11+,13+/m1/s1|InChI=1S/C13H20O2/c1-9-7-11(15)8-13(3,4)12(9)6-5-10(2)14/h5-7,10,12,14H,8H2,1-4H3/b6-5+/t10-,12+/m1/s1|InChI=1S/C13H20O2/c1-9-7-13(3,4)8-11(12(9)15)6-5-10(2)14/h5-6,9,11H,7-8H2,1-4H3	Fatty acids	0.992808	Fatty Acids and Conjugates	0.872715	Unsaturated fatty acids	0.834445	Fatty Acyls	0.694106	Terpenoids|Terpenoids|Terpenoids|Terpenoids|Terpenoids	Sesquiterpenoids|Apocarotenoids|Apocarotenoids|Apocarotenoids|Apocarotenoids	|Megastigmanes|Apocarotenoids(Œµ-)|Apocarotenoids (Œ≤-)|Apocarotenoids(Œµ-)	Terpenoids|Terpenoids	Sesquiterpenoids|Apocarotenoids	|Megastigmanes	4648	ISOLATED
		4647		83.8296	16.1704	6.15458	209.154		208.14632988|208.14632988|208.14632988	C13H20O2|C13H20O2|C13H20O2		0.4092559|0.2817879|0.43070486	9.409256|6.281788|5.430705	['Nectriaceae']|['Arecaceae']|['Streptophyta']	InChI=1S/C13H20O2/c1-9-5-6-12(15)11(3)13(9,4)8-7-10(2)14/h7-9,11H,5-6H2,1-4H3/b8-7+/t9-,11+,13+/m1/s1|InChI=1S/C13H20O2/c1-9-7-11(15)8-13(3,4)12(9)6-5-10(2)14/h5-7,10,12,14H,8H2,1-4H3/b6-5+/t10-,12+/m1/s1|InChI=1S/C13H20O2/c1-9-7-13(3,4)8-11(12(9)15)6-5-10(2)14/h5-6,9,11H,7-8H2,1-4H3/b6-5+	Fatty acids	0.97937	Fatty Acids and Conjugates	0.62525	Unsaturated fatty acids	0.683469	Carboxylic acids	0.774574	Terpenoids|Terpenoids|Terpenoids|Terpenoids|Terpenoids	Sesquiterpenoids|Apocarotenoids|Apocarotenoids|Apocarotenoids|Apocarotenoids	|Megastigmanes|Apocarotenoids(Œµ-)|Apocarotenoids (Œ≤-)|Apocarotenoids(Œµ-)				4647
		4643		78.0889	21.9111	6.0627	208.17		207.162	C13H21NO		0.209896	0.209896	nan	InChI=1S/C13H21NO/c1-3-4-5-6-7-8-12-11(2)13(15)9-10-14-12/h3-8,11-15H,9-10H2,1-2H3/b4-3+,6-5+,8-7+	Terpenoids	0.685412		0		0	Ketones	0.695496	Alkaloids	Lysine alkaloids	Piperidine alkaloids				4643
